# Supplementary material for: An alternative splicing signature in human Crohn’s disease
Source: BMC Gastroenterol. 2021 Nov 8;21:420. doi: 10.1186/s12876-021-02001-2 (PMC8573860; doi:10.1186/s12876-021-02001-2)
Supplement: Supplementary file 2 — Additional file 2: Table S2. Table for KEGG pathway enrichment of AS events in CD patients [file 12876_2021_2001_MOESM2_ESM.xlsx]

## Sheet: significant_pathway
Term	Overlap	P.value	Adjusted.P.value	Old.P.value	Old.Adjusted.P.value	Odds.Ratio	Combined.Score	Genes	splicing_type
Human T-cell leukemia virus 1 infection	11/219	0.000150079	0.0462243	0	0	3.84891	33.8872	IKBKB;KAT5;IL15;CDK4;CDC27;ANAPC5;BUB3;HLA-F;RELA;HLA-E;ATF4	A3SS
Sphingolipid metabolism	1947-05-01	0.000357091	0.054992	0	0	8.15195	64.7063	SMPD3;ACER2;UGCG;CERS4;CERS5	A3SS
Epstein-Barr virus infection	9/201	0.00134046	0.13762	0	0	3.43112	22.696	IKBKB;OAS1;IRF3;CDK4;BTK;TNFAIP3;HLA-F;RELA;HLA-E	A3SS
Cytosolic DNA-sensing pathway	1963-05-01	0.00138158	0.106381	0	0	6.08162	40.0446	IKBKB;IRF3;CCL4L1;TMEM173;RELA	A3SS
Human cytomegalovirus infection	9/225	0.00288459	0.177691	0	0	3.06513	17.926	IKBKB;IRF3;CCL4L1;CDK4;HLA-F;TMEM173;RELA;HLA-E;ATF4	A3SS
Chronic myeloid leukemia	1976-05-01	0.00316694	0.16257	0	0	5.04134	29.0128	IKBKB;MECOM;CDK4;ARAF;RELA	A3SS
Cellular senescence	7/160	0.00511817	0.225199	0	0	3.35249	17.6842	PPP1CB;CDK4;HLA-F;E2F5;SQSTM1;RELA;HLA-E	A3SS
Cell cycle	6/124	0.00578492	0.22272	0	0	3.70782	19.1046	ZBTB17;CDK4;CDC27;ANAPC5;BUB3;E2F5	A3SS
Lysine degradation	1959-04-01	0.00735439	0.251684	0	0	5.19514	25.5209	ALDH3A2;PHYKPL;KMT2C;EZH1	A3SS
Small cell lung cancer	1993-05-01	0.00745568	0.229635	0	0	4.1198	20.182	IKBKB;ZBTB17;CDK4;FN1;RELA	A3SS
NF-kappa B signaling pathway	1995-05-01	0.00814024	0.227927	0	0	4.03307	19.4028	IKBKB;CCL4L1;BTK;TNFAIP3;RELA	A3SS
NOD-like receptor signaling pathway	7/178	0.00899785	0.230945	0	0	3.01347	14.1958	IKBKB;OAS1;IRF3;TNFAIP3;TMEM173;RELA;TXN2	A3SS
Insulin signaling pathway	6/137	0.00926567	0.219525	0	0	3.35599	15.7108	PPP1CB;IKBKB;GYS1;PHKG2;ARAF;ACACB	A3SS
Measles	6/138	0.00958404	0.210849	0	0	3.33167	15.4844	IKBKB;OAS1;IRF3;CDK4;TNFAIP3;RELA	A3SS
Fatty acid biosynthesis	2020-02-13	0.0120354	0.247126	0	0	11.789	52.1062	ACSL4;ACACB	A3SS
Adipocytokine signaling pathway	1969-04-01	0.0126308	0.243143	0	0	4.44222	19.4197	IKBKB;ACSL4;ACACB;RELA	A3SS
RIG-I-like receptor signaling pathway	1970-04-01	0.0132624	0.240283	0	0	4.37876	18.9286	IKBKB;IRF3;TMEM173;RELA	A3SS
Insulin resistance	5/108	0.0136778	0.234042	0	0	3.54761	15.2263	PPP1CB;IKBKB;GYS1;ACACB;RELA	A3SS
B cell receptor signaling pathway	1971-04-01	0.0139137	0.225549	0	0	4.31709	18.455	IKBKB;BTK;PTPN6;RELA	A3SS
Pyruvate metabolism	1939-03-01	0.014205	0.218756	0	0	5.89449	25.0761	ALDH3A2;FH;ACACB	A3SS
TNF signaling pathway	5/110	0.0147093	0.215736	0	0	3.48311	14.6962	IKBKB;IL15;TNFAIP3;RELA;ATF4	A3SS
Ferroptosis	1940-03-01	0.0152115	0.212961	0	0	5.74713	24.0558	FTH1;GSS;ACSL4	A3SS
Hepatitis C	6/155	0.0162559	0.217687	0	0	2.96626	12.2189	IKBKB;OAS1;IRF3;CDK4;ARAF;RELA	A3SS
Pancreatic cancer	1975-04-01	0.0167206	0.214582	0	0	4.08685	16.7197	IKBKB;CDK4;ARAF;RELA	A3SS
Fatty acid degradation	1944-03-01	0.0196319	0.241865	0	0	5.22466	20.536	ALDH3A2;ACADVL;ACSL4	A3SS
RNA transport	6/165	0.0214039	0.253554	0	0	2.78649	10.7118	EIF4A2;EIF2B4;PABPC4;NUP88;UPF3A;EIF4G2	A3SS
Osteoclast differentiation	5/127	0.0256246	0.292311	0	0	3.01686	11.0544	IKBKB;BTK;ACP5;SQSTM1;RELA	A3SS
Herpes simplex virus 1 infection	12/492	0.0286743	0.315417	0	0	1.86898	6.63817	IKBKB;PPP1CB;EIF2B4;DAXX;OAS1;IRF3;ZNF41;ZNF347;HLA-F;TMEM173;RELA;HLA-E	A3SS
IL-17 signaling pathway	1993-04-01	0.0335637	0.356469	0	0	3.29584	11.1871	IKBKB;TNFAIP3;ANAPC5;RELA	A3SS
Kaposi sarcoma-associated herpesvirus infection	6/186	0.0355622	0.365105	0	0	2.47188	8.24737	IKBKB;IRF3;CDK4;HLA-F;RELA;HLA-E	A3SS
Histidine metabolism	2020-02-23	0.0358469	0.356156	0	0	6.66333	22.1789	ALDH3A2;CNDP2	A3SS
Protein export	2020-02-23	0.0358469	0.345026	0	0	6.66333	22.1789	OXA1L;SEC62	A3SS
Prostate cancer	1997-04-01	0.0382802	0.357282	0	0	3.15993	10.3103	IKBKB;ARAF;RELA;ATF4	A3SS
Pyrimidine metabolism	1957-03-01	0.0383706	0.347593	0	0	4.03307	13.1497	UCK1;CAD;NME3	A3SS
MAPK signaling pathway	8/295	0.0403754	0.355303	0	0	2.07806	6.6696	IKBKB;DAXX;MECOM;ARAF;HSPB1;FGFR4;RELA;ATF4	A3SS
Cell adhesion molecules (CAMs)	5/145	0.0417301	0.357025	0	0	2.64236	8.39353	NFASC;ESAM;HLA-F;CD99;HLA-E	A3SS
Viral myocarditis	1959-03-01	0.0418393	0.348284	0	0	3.89636	12.3667	HLA-F;EIF4G2;HLA-E	A3SS
T cell receptor signaling pathway	4/101	0.0433573	0.351423	0	0	3.03479	9.52401	IKBKB;CDK4;PTPN6;RELA	A3SS
Glucagon signaling pathway	4/103	0.0460312	0.363529	0	0	2.97586	9.16099	GYS1;PHKG2;ACACB;ATF4	A3SS
Toll-like receptor signaling pathway	4/104	0.0474019	0.364995	0	0	2.94724	8.98642	IKBKB;IRF3;CCL4L1;RELA	A3SS
Viral carcinogenesis	6/201	0.0486854	0.365734	0	0	2.28741	6.91342	IRF3;CDK4;HLA-F;RELA;HLA-E;ATF4	A3SS
Ribosome	9/153	0.000134739	0.0414997	0	0	4.70588	41.9396	RPS25;RPS19;RPS18;RPS8;RPL36;RPS3;RPL10A;RPL29;RPS21	A5SS
RNA transport	9/165	0.000237786	0.036619	0	0	4.36364	36.4108	CYFIP2;EIF2B5;POP4;CLNS1A;PABPC4;UPF3A;NUP98;EIF3F;EIF4E	A5SS
Lysosome	7/123	0.000910251	0.0934524	0	0	4.55285	31.8781	SCARB2;CTSA;LAPTM4B;LAPTM4A;HEXB;AP3D1;CTSC	A5SS
Necroptosis	8/162	0.00100793	0.0776109	0	0	3.95062	27.2587	H2AFY;H2AFZ;FTH1;IL1B;CHMP1A;TNFAIP3;RBCK1;TYK2	A5SS
Pyruvate metabolism	1939-03-01	0.0126614	0.779942	0	0	6.15385	26.8874	GRHPR;LDHA;PCK2	A5SS
Vasopressin-regulated water reabsorption	1944-03-01	0.0175333	0.900041	0	0	5.45455	22.0563	DYNC1LI2;DCTN2;AQP3	A5SS
Valine, leucine and isoleucine degradation	1948-03-01	0.0220823	0.971622	0	0	5	19.0649	HADHB;ECHS1;HSD17B10	A5SS
IL-17 signaling pathway	1993-04-01	0.0293173	1	0	0	3.44086	12.1448	IL1B;LCN2;TNFAIP3;IL17RC	A5SS
HIF-1 signaling pathway	4/100	0.0368381	1	0	0	3.2	10.5639	LDHA;TEK;IL6R;EIF4E	A5SS
Lysine degradation	1959-03-01	0.0375857	1	0	0	4.0678	13.347	KMT2D;ECHS1;EZH1	A5SS
Fatty acid elongation	2020-02-27	0.0445016	1	0	0	5.92593	18.4428	HADHB;ECHS1	A5SS
Central carbon metabolism in cancer	1965-03-01	0.0478563	1	0	0	3.69231	11.223	G6PD;LDHA;SLC16A3	A5SS
Axon guidance	10/181	0.000614696	0.189326	0	0	3.50785	25.9384	RGS3;PTCH1;BOC;ABL1;CXCR4;PLXNB1;FYN;PIK3R1;PRKCZ;MAPK3	AFE
Chronic myeloid leukemia	1976-06-01	0.00126199	0.194346	0	0	5.01253	33.459	AKT2;ABL1;MDM2;PIK3R1;RUNX1;MAPK3	AFE
Viral carcinogenesis	10/201	0.00136708	0.140353	0	0	3.15881	20.8326	GSN;PKM;CCNE1;PXN;MDM2;PIK3R1;HDAC9;CCR3;HDAC6;MAPK3	AFE
Endometrial cancer	1958-05-01	0.0021739	0.16739	0	0	5.47345	33.559	AKT2;PIK3R1;FOXO3;MLH1;MAPK3	AFE
Lysine degradation	1959-05-01	0.00234509	0.144457	0	0	5.38068	32.5824	SETD2;PHYKPL;EHMT2;EHMT1;HADH	AFE
VEGF signaling pathway	1959-05-01	0.00234509	0.120381	0	0	5.38068	32.5824	SPHK2;AKT2;PXN;PIK3R1;MAPK3	AFE
Aldosterone-regulated sodium reabsorption	1937-04-01	0.00264718	0.116476	0	0	6.86401	40.7328	SCNN1A;NEDD4L;PIK3R1;MAPK3	AFE
Neurotrophin signaling pathway	7/119	0.00280301	0.107916	0	0	3.73483	21.9498	NTRK2;MAPK7;AKT2;ABL1;PIK3R1;FOXO3;MAPK3	AFE
Human cytomegalovirus infection	10/225	0.00311739	0.106684	0	0	2.82187	16.2843	AKT2;PXN;GNAS;MDM2;CXCR4;PTK2B;ARHGEF1;PIK3R1;CCR3;MAPK3	AFE
Chemokine signaling pathway	9/190	0.00325724	0.100323	0	0	3.00752	17.2237	AKT2;PXN;CXCR4;PTK2B;PIK3R1;FOXO3;PRKCZ;CCR3;MAPK3	AFE
Platelet activation	7/124	0.0035252	0.0987057	0	0	3.58423	20.2431	AKT2;GNAS;ARHGEF1;FYN;PIK3R1;PRKCZ;MAPK3	AFE
Shigellosis	1965-05-01	0.00358444	0.0920007	0	0	4.884	27.5026	ABL1;ELMO2;ELMO3;PFN1;MAPK3	AFE
Non-small cell lung cancer	1966-05-01	0.00382924	0.0907235	0	0	4.81	26.7681	EML4;AKT2;PIK3R1;FOXO3;MAPK3	AFE
Prostate cancer	1997-06-01	0.00433719	0.0954182	0	0	3.92734	21.3668	HSP90AB1;CCNE1;AKT2;MDM2;PIK3R1;MAPK3	AFE
Type II diabetes mellitus	1946-04-01	0.00585623	0.120248	0	0	5.52105	28.3796	PKM;PIK3R1;PRKCZ;MAPK3	AFE
Bacterial invasion of epithelial cells	1974-05-01	0.00623564	0.120036	0	0	4.29	21.7824	SEPT9;PXN;ELMO2;ELMO3;PIK3R1	AFE
Insulin resistance	6/108	0.00728121	0.131918	0	0	3.52734	17.3632	SREBF1;AKT2;PIK3R1;PRKCZ;OGT;PCK2	AFE
Phospholipase D signaling pathway	7/148	0.00911631	0.15599	0	0	3.003	14.1072	SPHK2;AKT2;GNAS;PTK2B;FYN;PIK3R1;MAPK3	AFE
Pathways in cancer	16/530	0.0102416	0.166022	0	0	1.91674	8.78116	HSP90AB1;EPAS1;PTCH1;PLEKHG5;CXCR4;PIK3R1;MLH1;RUNX1;EML4;CCNE1;AKT2;ABL1;GNAS;MDM2;ARHGEF1;MAPK3	AFE
Sphingolipid signaling pathway	6/119	0.011453	0.176377	0	0	3.20128	14.3081	SPHK2;AKT2;FYN;PIK3R1;PRKCZ;MAPK3	AFE
Cellular senescence	7/160	0.0135873	0.199281	0	0	2.77778	11.9406	CCNE1;AKT2;MDM2;TRPM7;PIK3R1;FOXO3;MAPK3	AFE
Fc gamma R-mediated phagocytosis	1991-05-01	0.014524	0.203337	0	0	3.48857	14.7635	GSN;SPHK2;AKT2;PIK3R1;MAPK3	AFE
Proteoglycans in cancer	8/201	0.0145998	0.19551	0	0	2.52705	10.6812	AKT2;PTCH1;PXN;MDM2;ARHGEF1;ANK3;PIK3R1;MAPK3	AFE
FoxO signaling pathway	6/132	0.0182777	0.234563	0	0	2.886	11.55	AKT2;MDM2;PIK3R1;FOXO3;PCK2;MAPK3	AFE
Central carbon metabolism in cancer	1965-04-01	0.0192758	0.237478	0	0	3.9072	15.4292	PKM;AKT2;PIK3R1;MAPK3	AFE
Acute myeloid leukemia	1966-04-01	0.0202724	0.24015	0	0	3.848	15.0014	AKT2;PIK3R1;RUNX1;MAPK3	AFE
Insulin signaling pathway	6/137	0.0215167	0.245449	0	0	2.78067	10.6748	SREBF1;AKT2;PIK3R1;PRKCZ;PCK2;MAPK3	AFE
Fc epsilon RI signaling pathway	1968-04-01	0.0223592	0.245951	0	0	3.73483	14.1943	AKT2;FYN;PIK3R1;MAPK3	AFE
Longevity regulating pathway	5/102	0.0226593	0.240657	0	0	3.11236	11.7871	EHMT2;AKT2;EHMT1;PIK3R1;FOXO3	AFE
Renal cell carcinoma	1969-04-01	0.0234499	0.240752	0	0	3.6807	13.8133	EPAS1;AKT2;PIK3R1;MAPK3	AFE
Prolactin signaling pathway	1970-04-01	0.0245724	0.244139	0	0	3.62812	13.4463	AKT2;PIK3R1;FOXO3;MAPK3	AFE
Melanoma	1972-04-01	0.0269134	0.259042	0	0	3.52734	12.7518	AKT2;MDM2;PIK3R1;MAPK3	AFE
Glioma	1975-04-01	0.0306672	0.286227	0	0	3.38624	11.7996	AKT2;MDM2;PIK3R1;MAPK3	AFE
Thyroid hormone signaling pathway	5/116	0.0366407	0.331921	0	0	2.73673	9.04925	AKT2;MDM2;PIK3R1;MED16;MAPK3	AFE
Human papillomavirus infection	10/330	0.036996	0.325565	0	0	1.924	6.34333	TNXB;PKM;CCNE1;AKT2;PXN;GNAS;MDM2;PIK3R1;PRKCZ;MAPK3	AFE
Hedgehog signaling pathway	1947-03-01	0.0377176	0.322695	0	0	4.05268	13.2832	CUL3;PTCH1;BOC	AFE
Nucleotide excision repair	1947-03-01	0.0377176	0.313973	0	0	4.05268	13.2832	CUL4A;ERCC3;POLE	AFE
Sphingolipid metabolism	1947-03-01	0.0377176	0.305711	0	0	4.05268	13.2832	ARSA;SPHK2;GBA2	AFE
AMPK signaling pathway	5/120	0.0414267	0.327165	0	0	2.6455	8.42283	SREBF1;AKT2;PIK3R1;FOXO3;PCK2	AFE
ErbB signaling pathway	1985-04-01	0.0453087	0.348877	0	0	2.98786	9.24521	AKT2;ABL1;PIK3R1;MAPK3	AFE
Colorectal cancer	1986-04-01	0.0469538	0.352726	0	0	2.95312	9.03239	AKT2;PIK3R1;MLH1;MAPK3	AFE
Vascular smooth muscle contraction	7/132	0.00067072	0.206582	0	0	4.79912	35.0679	CALD1;KCNMA1;MYH11;ARHGEF1;ADRA1A;ADCY7;MYLK	ALE
Basal transcription factors	1945-04-01	0.00151588	0.233445	0	0	8.04424	52.2213	GTF2H2C;TAF9;GTF2H2;TAF1	ALE
Porphyrin and chlorophyll metabolism	1942-03-01	0.0111303	1	0	0	6.46412	29.0762	HEPH;PPOX;CP	ALE
ABC transporters	1945-03-01	0.0134301	1	0	0	6.03318	26.0046	ABCC3;ABCA5;ABCC5	ALE
Morphine addiction	1991-04-01	0.0183705	1	0	0	3.97792	15.8998	GNAO1;PDE4D;PDE7A;ADCY7	ALE
Biosynthesis of unsaturated fatty acids	2020-02-27	0.0355942	1	0	0	6.70354	22.3601	ELOVL5;ACOX3	ALE
Fc gamma R-mediated phagocytosis	1991-02-01	0.0314999	1	0	0	7.20591	24.9164	HCK;SCIN	MXE
Non-alcoholic fatty liver disease (NAFLD)	5/149	0.00213366	0.657166	0	0	5.54662	34.1113	AKT2;MLX;UQCRFS1;NR1H3;ATF4	RI
Protein processing in endoplasmic reticulum	5/165	0.00331419	0.510385	0	0	5.00877	28.5978	HSPA8;SSR2;SYVN1;UBXN6;ATF4	RI
Dopaminergic synapse	4/131	0.00828141	0.850225	0	0	5.047	24.194	PPP2CB;AKT2;ATF4;ARNTL	RI
Antigen processing and presentation	1977-03-01	0.0114165	0.879069	0	0	6.43984	28.8035	HSPA8;IFI30;HLA-DQB1	RI
mTOR signaling pathway	4/152	0.0137215	0.845246	0	0	4.34972	18.655	AKT2;FZD6;MLST8;SGK1	RI
Longevity regulating pathway	3/102	0.0240469	1	0	0	4.86145	18.1223	HSPA8;AKT2;ATF4	RI
Glucagon signaling pathway	3/103	0.0246616	1	0	0	4.81425	17.8248	AKT2;PHKG2;ATF4	RI
Drug metabolism	3/108	0.0278622	1	0	0	4.59137	16.4393	UCK1;NME3;ADH6	RI
Insulin resistance	3/108	0.0278622	0.953505	0	0	4.59137	16.4393	AKT2;MLX;NR1H3	RI
Toxoplasmosis	3/113	0.0312733	0.963217	0	0	4.38821	15.2051	HSPA8;AKT2;HLA-DQB1	RI
MAPK signaling pathway	5/295	0.0336803	0.943049	0	0	2.80151	9.49949	HSPA8;AKT2;HSPB1;FLNA;ATF4	RI
Autophagy	3/128	0.0427545	1	0	0	3.87397	12.2118	PPP2CB;AKT2;MLST8	RI
Regulation of lipolysis in adipocytes	1955-02-01	0.0437799	1	0	0	6.01052	18.8044	AKT2;PNPLA2	RI
Human T-cell leukemia virus 1 infection	4/219	0.0441546	0.9714	0	0	3.01898	9.4194	AKT2;BUB3;ATF4;HLA-DQB1	RI
Pyrimidine metabolism	1957-02-01	0.0466892	0.958685	0	0	5.79962	17.7715	UCK1;NME3	RI
Riboflavin metabolism	2020-01-08	0.0473953	0.91236	0	0	20.6612	63.0007	FLAD1	RI
Human cytomegalovirus infection	4/225	0.0479189	0.868178	0	0	2.93848	8.92781	CCL4L1;AKT2;TMEM173;ATF4	RI
VEGF signaling pathway	1959-02-01	0.0496674	0.849865	0	0	5.60303	16.8226	AKT2;HSPB1	RI
Lysine degradation	1959-11-01	3.13264e-05	0.00964855	0	0	4.4128	45.7653	KMT2E;KMT2D;ALDH2;PHYKPL;EHHADH;NSD1;DLST;PRDM2;EZH1;DHTKD1;EZH2	SE
Proteoglycans in cancer	20/201	0.000348611	0.053686	0	0	2.35509	18.7502	CAMK2D;ARHGEF12;PPP1R12A;PTCH1;STAT3;PXN;ITPR3;ELK1;ESR1;PTK2;DCN;VEGFA;CASP3;RPS6KB2;SDC1;FLNA;FLNB;EZR;PPP1R12B;CD44	SE
Human cytomegalovirus infection	21/225	0.000591633	0.060741	0	0	2.20907	16.4192	RB1;PDIA3;ATF2;ARHGEF12;STAT3;PXN;NFATC3;TSC1;ITPR3;HLA-F;TMEM173;ELK1;PTK2;VEGFA;RHEB;CASP3;GNB1;RPS6KB2;CALM3;BAK1;ATF4	SE
Valine, leucine and isoleucine degradation	1948-07-01	0.00380626	0.293082	0	0	3.45168	19.2297	ACAD8;ALDH2;EHHADH;PCCB;ACAA1;ACSF3;BCAT2	SE
Glucagon signaling pathway	11/103	0.00416073	0.256301	0	0	2.52772	13.8571	ATF2;GYS1;LDHA;PRKAA1;CAMK2D;PDE3B;ITPR3;CALM3;ACACA;ATF4;PCK2	SE
AMPK signaling pathway	12/120	0.00483775	0.248338	0	0	2.36686	12.6185	RAB2A;GYS1;PRKAA1;RHEB;CAB39L;RPS6KB2;TSC1;PPP2R5C;HMGCR;FOXO3;ACACA;PCK2	SE
Citrate cycle (TCA cycle)	2020-05-30	0.00787222	0.346378	0	0	3.94477	19.1101	IDH3B;DLST;ACO2;SDHA;PCK2	SE
Pathogenic Escherichia coli infection	1955-07-01	0.00813847	0.313331	0	0	3.01237	14.493	TUBB2B;TUBA1A;NCL;ARPC1A;FYN;ARHGEF2;EZR	SE
Ubiquinone and other terpenoid-quinone biosynthesis	2020-03-11	0.00961281	0.328972	0	0	6.45508	29.9817	GGCX;COQ7;COQ6	SE
Terpenoid backbone biosynthesis	2020-04-22	0.0126009	0.388109	0	0	4.30339	18.823	FDPS;MVD;HMGCR;DHDDS	SE
Bacterial invasion of epithelial cells	1974-08-01	0.0126557	0.35436	0	0	2.55877	11.1809	ARHGAP10;SEPT6;SHC1;ARPC1A;PXN;RHOG;ELMO1;PTK2	SE
Proximal tubule bicarbonate reclamation	2020-04-23	0.0147544	0.378697	0	0	4.11629	17.3551	GLUD1;CA2;GLS;PCK2	SE
Endocytosis	18/244	0.0158829	0.376302	0	0	1.74605	7.23302	USP8;SMURF2;ARPC1A;NEDD4L;ASAP1;STAM;SNF8;HLA-F;ARFGAP2;RUFY1;SNX3;SNX1;ZFYVE27;NEDD4;IL2RA;MVB12B;STAMBP;CHMP5	SE
D-Glutamine and D-glutamate metabolism	2020-02-05	0.0163739	0.360226	0	0	9.46746	38.9308	GLUD1;GLS	SE
Human immunodeficiency virus 1 infection	16/212	0.0182629	0.374999	0	0	1.78631	7.1504	PDIA3;LIMK2;PXN;NFATC3;ITPR3;HLA-F;TMEM173;PTK2;IRAK1;CASP3;GNB1;RPS6KB2;AP1S2;CALM3;BAK1;ATR	SE
Mitophagy	1965-07-01	0.0194777	0.374946	0	0	2.54893	10.0389	USP8;BECN1;USP15;CALCOCO2;FOXO3;SQSTM1;ATF4	SE
RNA transport	13/165	0.0230143	0.416965	0	0	1.8648	7.03336	CYFIP1;POM121;EIF2B3;POP4;ELAC2;RANGAP1;FXR1;NUP85;GEMIN4;ACIN1;EIF4G3;RAE1;KPNB1	SE
Pyruvate metabolism	1939-05-01	0.0233222	0.39907	0	0	3.03444	11.4045	LDHA;ALDH2;ACYP1;ACACA;PCK2	SE
Biosynthesis of unsaturated fatty acids	2020-04-27	0.0256117	0.41518	0	0	3.50647	12.8502	ELOVL1;HSD17B12;ELOVL7;ACAA1	SE
Prolactin signaling pathway	1970-07-01	0.0280457	0.431903	0	0	2.36686	8.45898	SHC1;STAT1;IRF1;STAT3;FOXO3;PRLR;ESR1	SE
Apelin signaling pathway	11/137	0.0308089	0.451864	0	0	1.9004	6.61331	MEF2A;SLC8A3;NOTCH3;BECN1;PRKAA1;GNB1;PDE3B;RPS6KB2;TFAM;ITPR3;CALM3	SE
Insulin signaling pathway	11/137	0.0308089	0.431325	0	0	1.9004	6.61331	GYS1;PRKAA1;SHC1;RHEB;PDE3B;RPS6KB2;TSC1;CALM3;ELK1;ACACA;PCK2	SE
Tryptophan metabolism	1942-05-01	0.0310982	0.416445	0	0	2.8177	9.77911	ALDH2;MAOA;EHHADH;DLST;DHTKD1	SE
p53 signaling pathway	1972-07-01	0.0320915	0.411841	0	0	2.30112	7.91392	CD82;RRM2B;CHEK2;CASP3;EI24;GTSE1;ATR	SE
Fluid shear stress and atherosclerosis	11/139	0.0337476	0.41577	0	0	1.87306	6.34751	MEF2A;PRKAA1;GSTO1;SDC1;GSTT1;CALM3;ARHGEF2;SQSTM1;PTK2;ASS1;VEGFA	SE
Pentose phosphate pathway	2020-04-30	0.0362306	0.429193	0	0	3.15582	10.4705	PRPS2;GLYCTK;PGLS;TKT	SE
Fatty acid degradation	1944-05-01	0.0370856	0.423051	0	0	2.68962	8.86102	ALDH2;EHHADH;ECI2;ACSL3;ACAA1	SE
Cellular senescence	12/160	0.0390704	0.429774	0	0	1.77515	5.75572	RB1;RHEB;CHEK2;NFATC3;HUS1;TSC1;ITPR3;CALM3;HLA-F;FOXO3;SQSTM1;ATR	SE
Circadian rhythm	1931-04-01	0.0402549	0.427535	0	0	3.05402	9.81111	PRKAA1;PER3;CSNK1D;ARNTL	SE
beta-Alanine metabolism	1931-04-01	0.0402549	0.413283	0	0	3.05402	9.81111	ALDH2;EHHADH;SMS;CNDP2	SE
Propanoate metabolism	1932-04-01	0.0445227	0.442355	0	0	2.95858	9.20638	LDHA;EHHADH;PCCB;ACACA	SE
Protein processing in endoplasmic reticulum	12/165	0.0475197	0.457377	0	0	1.72136	5.2443	PDIA3;EDEM3;DNAJA1;NPLOC4;SAR1A;SSR4;DAD1;PLAA;BAK1;P4HB;ATF4;SEC31A	SE
Starch and sucrose metabolism	1936-02-01	0.0121608	1	0	0	11.9474	52.6826	PYGB;HK2	TandemUTR
Neomycin, kanamycin and gentamicin biosynthesis	2020-01-05	0.0230369	1	0	0	43.0108	162.179	HK2	TandemUTR
Dopaminergic synapse	3/131	0.0232437	1	0	0	4.9249	18.5261	PPP3CA;PPP2R3A;GNB5	TandemUTR
Cytosolic DNA-sensing pathway	1963-02-01	0.0347765	1	0	0	6.8271	22.931	DDX58;POLR3E	TandemUTR
Glycolysis / Gluconeogenesis	1968-02-01	0.0399656	1	0	0	6.32511	20.3652	HK2;ADH5	TandemUTR
Thyroid hormone synthesis	1974-02-01	0.0465513	1	0	0	5.81226	17.8274	PAX8;GPX7	TandemUTR
