# Supplementary material for: An alternative splicing signature in human Crohn’s disease
Source: BMC Gastroenterol. 2021 Nov 8;21:420. doi: 10.1186/s12876-021-02001-2 (PMC8573860; doi:10.1186/s12876-021-02001-2)
Supplement: Supplementary file 3 — Additional file 3: Table S3. Table for discovered significant AS events in our cohort [file 12876_2021_2001_MOESM3_ESM.xlsx]

## Sheet: 1715_related_events
event_name	splice_type	p	CD1	CD2	CD3	CD4	Ctrl1	Ctrl2	Ctrl3	Ctrl4
100132406@uc001era.1@uc009wkf.1	AFE	0.049746	0.94	0.87	0.94	0.93	0.98	0.97	0.96	NA
10014@uc002ifg.1uc002ifh.1@uc002ifd.1uc002ife.1uc002iff.1uc010czp.1	ALE	0.029401	0.24	0.18	0.23	0.32	0.36	0.33	0.59	0.36
100170939@uc003jyq.1uc003jyv.2@uc003jys.2	AFE	0.029401	0.63	0.67	0.64	0.64	0.5	0.21	0.55	0.54
10044@uc004brz.2@uc004bsb.1	AFE	0.029401	0.94	0.89	0.89	0.95	0.83	0.87	0.68	0.72
10049@uc003wnj.1uc010lqt.1@uc003wnk.1uc003wnl.1	ALE	0.029401	0.54	0.43	0.42	0.49	0.57	0.6	0.66	0.6
10062@uc009yll.1@uc02907.uc001nep.1	ALE	0.0420664	0.4	0.47	0.52	0.5	0.56	0.55	0.57	0.52
10188@uc003fvv.1@uc003fvs.1	AFE	0.029401	0.63	0.77	0.8	0.81	0.95	0.96	0.91	0.95
10351@uc002jhr.1@uc002jhp.1uc002jhq.1	ALE	0.049746	0.83	0.82	0.88	0.86	0.95	0.95	0.89	NA
10397@uc003yuf.1@uc003yuh.1	AFE	0.0285714	0.84	0.68	0.73	0.83	0.91	0.87	0.89	0.96
10443@uc001uuh.2@uc001uuj.2	AFE	0.0285714	0.34	0.29	0.31	0.38	0.46	0.42	0.63	0.88
10498@uc002mqa.1@uc002mpz.1	AFE	0.0476781	0.48	0.48	0.58	0.61	0.41	0.45	0.45	NA
10525@uc001put.2@uc001puu.2	AFE	0.049746	0.56	0.53	0.63	0.53	0.39	0.4	0.48	NA
10613@uc001kqm.2@uc001kqn.2	AFE	0.049746	0.46	0.34	0.52	0.46	0.55	0.53	0.64	NA
10659@uc009xiw.1@uc001ikk.2	ALE	0.0285714	0.92	0.94	0.91	0.96	0.9	0.88	0.75	0.83
10919@uc003nxx.1@uc003nxy.1	AFE	0.0420664	0.28	0.55	0.25	0.33	0.25	0.2	0.15	0.23
10919@uc003rkj.1@uc003rkk.1	AFE	0.0420664	0.28	0.54	0.25	0.34	0.25	0.21	0.15	0.23
10919@uc003scg.1@uc003sch.1	AFE	0.0285714	0.28	0.55	0.26	0.33	0.25	0.21	0.15	0.24
10919@uc003sci.1uc003scj.1uc003sck.1@uc003rkj.1	AFE	0.0274686	0.53	0.53	0.55	0.55	0.44	0.44	0.41	0.5
10993@uc001tvh.1@uc001tvg.1	ALE	0.049746	0.93	0.93	0.91	0.94	0.74	0.82	0.88	NA
11030@uc003xib.1@uc003xid.1uc003xie.1	ALE	0.0420664	0.36	0.2	0.14	0.17	0.46	0.36	0.5	0.37
1106@uc002bsm.1@uc002bso.1	ALE	0.0285714	0.73	0.65	0.61	0.7	0.79	0.77	0.81	0.93
1106@uc002bsm.1@uc010bog.1uc010boh.1	ALE	0.049746	0.47	0.53	0.46	0.48	0.35	0.4	0.4	NA
11078@uc003atq.1uc003atr.1@uc003atv.1	ALE	0.029401	0.09	0.07	0.11	0.01	0.22	0.12	0.15	0.22
11078@uc003atq.1uc003atr.1@uc003atx.1	ALE	0.0420664	0.12	0.14	0.11	0.02	0.22	0.14	0.23	0.28
11078@uc003ats.1@uc003atv.1	ALE	0.0285714	0.1	0.07	0.11	0.01	0.22	0.12	0.14	0.18
11078@uc003ats.1@uc003atx.1	ALE	0.0420664	0.13	0.14	0.11	0.02	0.22	0.14	0.23	0.28
11078@uc003atx.1uc010gxh.1@uc003atr.1	AFE	0.035993	0.99	0.98	0.99	0.99	0.97	0.98	0.97	0.91
11078@uc003atx.1uc010gxh.1@uc003att.1	AFE	0.0396087	0.98	0.97	0.99	0.99	0.96	0.97	0.96	0.87
11152@uc004dmj.1@uc004dmn.1	AFE	0.0285714	0.5	0.47	0.48	0.39	0.65	0.53	0.57	0.54
11176@uc001slp.1@uc001slq.1	AFE	0.049746	0.2	0.12	0.12	0.18	0.03	0.05	0.11	NA
11259@uc003dtp.1@uc003dtm.1uc003dto.1	AFE	0.0255801	1	0.99	0.99	0.99	0.98	0.98	0.89	0.82
11276@uc002hog.1@uc002hof.1	ALE	0.0255801	0.02	0.01	0.02	0.02	0.03	0.03	0.13	0.1
11282@uc003mkp.1@uc003mks.1	AFE	0.0408331	0.44	0.54	0.38	0.44	0.55	0.54	0.57	0.65
1130@uc009xga.1@uc001hxn.1	AFE	0.029401	0.27	0.55	0.51	0.51	0.71	0.72	0.79	0.73
114883@uc001csy.1@uc001css.1	AFE	0.0285714	0.06	0.05	0.07	0.04	0.14	0.25	0.29	0.32
114883@uc001csy.1@uc001cst.1uc001csu.1uc001csw.1uc009vza.1	AFE	0.049746	0.87	0.88	0.87	0.9	0.75	0.62	0.53	NA
114883@uc001csz.1@uc001css.1	AFE	0.049746	0.15	0.08	0.16	0.08	0.26	0.62	0.77	NA
114883@uc001ctb.1@uc001css.1	AFE	0.0285714	0.92	0.77	0.88	0.91	0.7	0.71	0.47	0.72
114883@uc001ctb.1@uc001cst.1uc001csu.1uc001csw.1uc009vza.1	AFE	0.049746	0.83	0.72	0.75	0.87	0.55	0.55	0.3	NA
116071@uc001oce.1@uc001ocf.1	AFE	0.0420664	0.92	0.96	0.95	0.99	0.84	0.92	0.86	0.74
116988@uc003wje.1@uc003wjf.1uc010lpy.1uc003wjg.1	AFE	0.029401	0.74	0.68	0.79	0.69	0.86	0.91	0.88	0.86
118424@uc001adm.1@uc001adr.1	AFE	0.049746	0.2	0.1	0.11	0.14	0.09	0.02	0.02	NA
120425@uc001psg.2@uc001psi.2	AFE	0.029401	0.98	0.95	0.95	0.93	0.9	0.79	0.92	0.58
124989@uc002ill.1@uc002ilm.2	ALE	0.029401	0.18	0.33	0.42	0.33	0.55	0.61	0.6	0.68
129685@uc003orr.2@uc003ors.1	ALE	0.0284295	0.64	0.58	0.64	0.65	0.67	0.69	0.69	0.81
129685@uc003orr.2@uc003ort.1	ALE	0.0284295	0.64	0.58	0.65	0.65	0.67	0.68	0.68	0.77
131408@uc003foc.1@uc003fod.1	AFE	0.049746	0.55	0.6	0.65	0.55	0.38	0.53	0.43	NA
135112@uc003qaj.2@uc010kes.1uc003qae.2uc003qah.2uc003qai.2uc003qak.2	ALE	0.0485326	0.99	1	1	1	0.99	0.99	0.98	0.97
135112@uc010ket.1@uc010kes.1uc003qae.2uc003qah.2uc003qai.2uc003qak.2	ALE	0.029401	0.91	0.97	0.97	0.95	0.85	0.84	0.8	0.65
140803@uc004ajn.1@uc181.uc010mpe.1	ALE	0.0255801	0.95	0.95	0.9	0.91	0.99	0.98	0.99	0.99
142678@uc001agm.1@uc001agg.1uc001agh.1uc001agi.1uc001agk.1	AFE	0.029401	0.47	0.45	0.48	0.49	0.59	0.67	0.5	0.67
144132@uc001mdp.1uc001mdq.1@uc001mdr.1	ALE	0.049746	0.68	0.72	0.68	0.55	0.78	0.77	0.74	NA
144132@uc001mdp.1uc001mdq.1@uc009yff.1	ALE	0.049746	0.69	0.69	0.66	0.59	0.78	0.77	0.76	NA
1453@uc010dim.1@uc002keh.1uc002kei.1	ALE	0.029401	0.13	0.1	0.09	0.11	0.21	0.15	0.15	0.16
1453@uc010dim.1@uc002kej.1	ALE	0.0285714	0.13	0.1	0.09	0.12	0.21	0.15	0.16	0.17
145508@uc010ata.1@uc001xux.1	ALE	0.049746	0.94	0.93	0.94	0.96	0.92	0.84	NA	0.67
147798@uc002qdn.1@uc002qdo.1uc010erf.1	AFE	0.0285714	0.5	0.65	0.51	0.52	0.46	0.4	0.41	0.45
151473@uc002vqe.2uc002vqf.2@uc002vqd.1	ALE	0.049746	0.52	0.52	0.42	0.32	0.65	0.72	0.63	NA
1515@uc010msj.1@uc004awt.1uc010msi.1uc004awu.1	ALE	0.049746	0.06	NA	0.1	0.07	0.02	0.02	0.03	0.05
1534@uc002jap.1@uc002jaq.1	AFE	0.049746	0.45	0.37	0.52	0.49	0.54	0.56	0.54	NA
157506@uc003xzj.1@uc003xzi.1	AFE	0.0476781	0.39	0.39	0.37	0.17	0.54	0.47	0.54	NA
157697@uc003wph.1@uc003wpe.1	ALE	0.0285714	0.17	0.1	0.05	0.14	0.28	0.22	0.3	0.23
1577@uc003urp.1@uc003urq.1uc003urt.2uc010lgh.1	AFE	0.0274686	0.04	0.01	0.04	0.01	0.05	0.06	0.05	0.08
163486@uc001guc.1@uc009wzb.1	AFE	0.0420664	0.55	0.52	0.38	0.26	0.66	0.55	0.59	0.61
163486@uc001gug.2@uc009wzb.1	AFE	0.0285714	0.21	0.2	0.03	0.09	0.26	0.31	0.27	0.25
1660@uc001gpt.1@uc001gps.1	AFE	0.049746	0.97	0.95	0.98	0.98	0.93	0.94	0.91	NA
1660@uc009wyd.1@uc001gpt.1	AFE	0.0255801	0.01	0.01	0.01	0	0.03	0.02	0.04	0.04
1687@uc003sxc.1@uc010kus.1uc003swz.2uc003sxa.1uc010kut.1	ALE	0.049746	0.04	0.03	0.07	0.03	0.12	0.08	0.11	NA
170954@uc003rvq.1@uc003rdo.2	AFE	0.029401	0.02	0.01	0.04	0.02	0.05	0.21	0.1	0.11
170954@uc003rvr.2@uc003rdo.2	AFE	0.029401	0.02	0	0.04	0.02	0.05	0.2	0.09	0.11
1759@uc004bub.1@uc010mxr.1uc010mxs.1uc010mxt.1uc010mxu.1uc010mxv.1	AFE	0.0285714	0.82	0.68	0.7	0.87	0.58	0.62	0.59	0.66
1797@uc010jtl.1@uc003rle.1	ALE	0.0255801	0	0.01	0.01	0.01	0.02	0.02	0.1	0.09
1797@uc010knf.1@uc003nys.1	AFE	0.0485326	0	0.01	0	0	0.01	0.01	0.15	0.03
1806@uc001drw.1@uc001drv.1	ALE	0.0408331	0.98	0.95	0.98	0.97	0.89	0.81	0.95	0.8
1981@uc003fnx.2@uc003446.uc003foa.1	ALE	0.0284295	0.65	0.58	0.58	0.55	0.39	0.39	0.44	0.41
199@uc003rzo.1uc003rzq.1@uc003nuy.1uc003nva.1	ALE	0.0255801	0.02	0.02	0.02	0.01	0.09	0.09	0.05	0.21
199@uc010kmu.1@uc003nuy.1uc003nva.1	ALE	0.0420664	0.07	0.03	0.08	0.01	0.3	0.27	0.08	0.13
200030@uc001eoy.1@uc009wje.1	AFE	0.0285714	0.75	0.88	0.77	0.79	0.61	0.63	0.65	0.54
200030@uc009wje.1@uc009wjv.1	ALE	0.0284295	0.51	0.51	0.49	0.48	0.44	0.47	0.47	0.45
202@uc003pri.1@uc003prh.1	AFE	0.049746	0.61	0.61	0.56	0.49	0.62	0.65	0.64	NA
2069@uc003hid.2@uc003hie.1	ALE	0.0284295	0.92	0.98	0.92	0.96	0.86	0.86	0.88	0.77
2180@uc003iws.1@uc003iwu.1uc003iwv.1	AFE	0.0476781	0.46	0.48	0.48	0.28	0.49	0.49	0.68	NA
2185@uc003xfs.1@uc003xfn.1	AFE	0.0285714	0.56	0.49	0.57	0.6	0.44	0.48	0.42	0.4
2185@uc003xfs.1@uc003xfp.1	AFE	0.029401	0.59	0.56	0.67	0.56	0.46	0.51	0.55	0.48
221472@uc003onj.1@uc003onf.2uc010jwp.1	AFE	0.0435966	0.07	0.07	0.07	0.02	0.14	0.22	0.1	NA
2224@uc001fkd.1@uc001fkg.1	AFE	0.0408331	0.92	0.93	0.96	0.93	0.92	0.91	0.84	0.9
2274@uc002tct.1@uc002tdb.1	AFE	0.0228362	0.96	0.96	0.96	0.95	0.93	0.93	0.93	0.77
2274@uc002tcx.1@uc002tdb.1	AFE	0.020208	0.99	0.99	0.99	0.99	0.97	0.97	0.98	0.91
2274@uc002tcz.1uc002tde.1@uc002tdb.1	AFE	0.0255801	0.02	0.02	0.02	0.03	0.05	0.04	0.04	0.18
2274@uc002tcz.1uc002tde.1@uc002tdc.1	AFE	0.029401	0.75	0.76	0.73	0.77	0.79	0.84	0.78	0.79
2274@uc002tdb.1@uc002tdd.1	AFE	0.0177061	0	0	0	0	0.01	0.01	0.01	0.05
22861@uc010clh.1@uc002gci.1uc002gch.2uc002gck.1uc002gcj.1uc002gcl.1	ALE	0.029401	0.88	0.8	0.78	0.8	0.73	0.68	0.57	0.67
22898@uc003ywb.1@uc010mep.1	AFE	0.0285714	0.29	0.25	0.2	0.28	0.4	0.75	0.41	0.72
22929@uc001imh.1@uc001imj.1	AFE	0.0255801	0.97	0.97	0.98	0.97	0.96	0.96	0.94	0.66
22929@uc001imh.1@uc001imk.1uc009xje.1	AFE	0.0396087	0.98	0.97	0.98	0.99	0.97	0.96	0.96	0.71
23077@uc010aew.1@uc001vkf.1	AFE	0.049746	0.73	0.64	0.73	0.65	0.84	0.8	0.78	NA
23085@uc009zdp.1@uc001qjb.1uc001qjc.1	ALE	0.0255801	0.97	0.95	0.95	0.95	0.93	0.91	0.68	0.68
23095@uc001aqv.2@uc001aqw.2uc001aqx.2	ALE	0.0284295	0.25	0.17	0.13	0.17	0.11	0.1	0.11	0.12
23095@uc001aqv.2@uc001aqy.2uc001aqz.2uc001ara.2uc001arb.2	ALE	0.0284295	0.22	0.14	0.11	0.13	0.1	0.08	0.1	0.08
23125@uc010cku.1uc002gag.1@uc002gah.1	AFE	0.049746	0.5	0.46	0.47	0.47	0.56	0.51	0.67	NA
23125@uc010ckv.1@uc010cku.1uc002gag.1	AFE	0.029401	0.94	0.95	0.96	0.95	0.9	0.91	0.92	0.84
2313@uc001qen.2@uc001qem.1	ALE	0.0371882	0.96	0.96	0.95	0.96	0.95	0.91	0.71	0.73
23141@uc001uky.2@uc001ukx.2	AFE	0.029401	0.92	0.92	0.82	0.93	0.79	0.74	0.67	0.59
23181@uc002zjn.1@uc002zjo.1uc002zjs.1	ALE	0.0371882	0.98	0.97	0.98	0.98	0.96	0.97	0.95	0.87
23181@uc002zjn.1@uc002zjr.2	ALE	0.049746	0.54	0.76	0.82	0.66	0.5	0.52	NA	0.5
23203@uc004chm.1@uc010nbl.1	AFE	0.029401	0.22	0.18	0.11	0.22	0.31	0.26	0.29	0.4
23211@uc002pgb.1@uc002pga.2	AFE	0.0284295	0.92	0.9	0.89	0.89	0.87	0.87	0.88	0.71
23215@uc001ghq.1@uc001ghr.1	ALE	0.0420664	0.5	0.54	0.47	0.52	0.64	0.54	0.71	0.6
23223@uc009xvl.1@uc009xvm.1	AFE	0.0435966	0.65	0.57	0.57	0.57	0.24	0.56	0.35	NA
23224@uc001xgt.1@uc010apz.1	AFE	0.049746	0.65	0.57	0.59	0.57	0.51	0.45	0.46	NA
23236@uc010gbv.1@uc002wna.1	ALE	0.049746	0.93	0.91	0.86	0.9	0.85	0.85	0.84	NA
23256@uc010amg.1@uc010ame.1uc001wqn.1	AFE	0.0285714	0.55	0.71	0.57	0.67	0.36	0.46	0.51	0.5
23269@uc001zoi.2@uc001zog.1	AFE	0.049746	0.45	0.17	0.17	0.36	0.46	0.6	0.55	NA
23276@uc010hjq.1@uc003crc.1uc003crd.1	AFE	0.049746	0.48	0.46	0.45	0.42	0.5	0.56	0.5	NA
23353@uc003sjg.1@uc003sjf.1	AFE	0.029401	0.31	0.28	0.21	0.29	0.37	0.43	0.37	0.7
23369@uc002rdq.1@uc002rds.1	AFE	0.049746	0.43	0.42	0.49	0.5	0.51	0.56	0.51	NA
23383@uc010ece.1@uc002nmk.2	AFE	0.029401	0.26	0.18	0.16	0.22	0.37	0.32	0.32	0.36
23461@uc002jic.1@uc010dfe.1	AFE	0.0284295	0.88	0.96	0.96	0.95	0.76	0.86	0.75	0.86
23461@uc002jid.1@uc010dfe.1	AFE	0.029401	0.89	0.96	0.97	0.96	0.82	0.87	0.83	0.86
23511@uc004bwu.2@uc004bws.1	ALE	0.0255801	0.02	0.02	0.02	0.01	0.05	0.03	0.04	0.04
23598@uc003aks.1@uc003akp.1uc003akq.1uc003akr.1	ALE	0.029401	0.43	0.42	0.47	0.45	0.55	0.49	0.53	0.53
23613@uc002xsr.1@uc002xsz.1	AFE	0.029401	0.51	0.51	0.53	0.57	0.45	0.5	0.46	0.37
23613@uc002xsr.1@uc002xtg.2	AFE	0.0420664	0.5	0.45	0.42	0.51	0.59	0.56	0.52	0.51
25865@uc002pfd.1@uc002pfg.1	AFE	0.0274686	0.3	0.32	0.32	0.29	0.26	0.2	0.26	0.2
25924@uc010hhx.1@uc003cka.1uc010hhv.1uc010hhw.1	ALE	0.049746	0.73	0.71	0.68	0.69	0.83	0.83	0.76	NA
25992@uc002wal.2@uc002wah.1uc002waj.1	ALE	0.0285714	0.22	0.23	0.31	0.09	0.33	0.36	0.5	0.37
26027@uc001cxk.2@uc001cxm.1	ALE	0.0284295	0.52	0.46	0.56	0.56	0.43	0.45	0.42	0.42
26112@uc010jht.1@uc010jhu.1	AFE	0.0420664	0.03	0.01	0.06	0.04	0.06	0.08	0.21	0.2
26191@uc001edu.1@uc001edt.1	ALE	0.0285714	0.85	0.9	0.83	0.88	0.79	0.64	0.73	0.67
2671@uc002coc.1@uc002cob.1	AFE	0.0285714	0.35	0.52	0.54	0.57	0.28	0.25	0.19	0.22
27@uc009wxe.1@uc001gmi.2uc001gmh.2uc001gmj.2	ALE	0.029401	0.88	0.87	0.89	0.91	0.75	0.85	0.75	0.57
27109@uc001wxv.1@uc010ant.1	ALE	0.0420664	0.62	0.59	0.54	0.56	0.49	0.54	0.41	0.42
27185@uc001huy.1@uc001huz.1uc001hva.1	ALE	0.049746	0.82	0.72	0.73	0.72	0.55	0.61	0.54	NA
27315@uc001lyt.1@uc009yec.1uc001lyp.2uc001lyn.2	AFE	0.049746	0.44	0.52	0.46	0.52	0.53	0.59	0.57	NA
2744@uc002use.2uc002usg.1@uc002usf.2uc002ush.2	ALE	0.0285714	0.41	0.6	0.36	0.63	0.35	0.27	0.22	0.3
2778@uc002yad.1@uc002xzt.1	AFE	0.0177061	1	1	1	1	0.99	0.99	0.99	0.97
285527@uc003gyj.1@uc003gyi.1	AFE	0.049746	0.43	0.38	0.48	0.51	0.57	0.52	0.57	NA
28970@uc001pej.1@uc009ywi.1	AFE	0.0420664	0.77	0.86	0.82	0.78	0.71	0.77	0.7	0.73
29028@uc003yqj.2@uc003yqh.2	ALE	0.029401	0.87	0.91	0.96	0.93	0.84	0.78	0.72	0.84
2965@uc001moj.1@uc001moh.1	AFE	0.0476781	0.11	0.04	0.04	0.06	0.02	0.03	0.03	NA
2965@uc001moj.1@uc009yhm.1	AFE	0.0415863	0.18	0.08	0.08	0.08	0.03	0.05	0.05	NA
29927@uc003ekg.1@uc003ekb.1	AFE	0.029401	0.95	0.89	0.91	0.9	0.86	0.86	0.67	0.74
29940@uc003pwu.1@uc003pwq.1	AFE	0.029401	0.67	0.82	0.82	0.62	0.92	0.91	0.83	0.84
29954@uc010asr.1@uc001xth.1uc001xti.1	ALE	0.0420664	0.57	0.56	0.59	0.63	0.51	0.54	0.55	0.56
29980@uc002ysl.1@uc002ysm.1	AFE	0.0420664	0.48	0.63	0.64	0.31	0.66	0.64	0.77	0.86
29994@uc002uar.1@uc002uao.1uc002uap.1	AFE	0.0285714	0.36	0.33	0.37	0.53	0.28	0.18	0.25	0.11
30011@uc004czl.1@uc004czm.1	AFE	0.049746	0.45	0.43	0.46	0.43	0.58	0.49	0.52	NA
3098@uc009xqd.1@uc001jph.2	AFE	0.0371882	0.01	0.01	0.01	0.02	0.04	0.02	0.06	0.72
3106@uc003rxx.2@uc003ntg.1	AFE	0.0420664	0.55	0.51	0.59	0.53	0.51	0.37	0.48	0.49
3109@uc010jud.1uc012668.uc003sge.1	ALE	0.0371882	1	1	0.99	1	0.99	0.97	0.95	0.96
3109@uc010jud.1uc012673.uc003rot.1	ALE	0.035993	1	1	0.99	1	0.99	0.97	0.94	0.97
3111@uc003roz.1@uc003sgk.1	ALE	0.0255801	0.01	0.01	0.01	0	0.05	0.05	0.04	0.03
3113@uc003rpa.1@uc010kri.1	ALE	0.0210706	0.01	0.01	0.01	0.01	0.02	0.03	0.07	0.04
322@uc009yez.1uc001mdd.2@uc001mda.2	AFE	0.049746	0.59	0.57	0.51	0.69	0.43	0.49	0.43	NA
3275@uc002zjz.1@uc002zjx.1	AFE	0.0265187	0.67	0.73	0.81	0.77	0.85	0.85	0.85	0.95
3601@uc001iiu.1@uc001iiw.1uc001iix.1	AFE	0.029401	0.06	0.05	0.1	0.05	0.15	0.14	0.21	0.19
3601@uc001iiv.1uc001iiw.1uc001iix.1uc001iiy.1@uc001iiu.1	ALE	0.0284295	0.95	0.88	0.95	0.87	0.8	0.77	0.82	0.82
3659@uc010jdt.1@uc003kxa.1uc003kxb.1	ALE	0.0284295	0.56	0.53	0.62	0.53	0.38	0.44	0.48	0.44
3684@uc002ebs.1@uc002ebq.1uc002ebr.1uc010can.1	ALE	0.0420664	0.87	0.96	0.9	0.93	0.84	0.77	0.6	0.87
3703@uc009zbn.1@uc009zbm.1uc001qcd.1	AFE	0.049746	0.65	0.65	0.52	0.61	0.67	0.74	0.81	NA
3714@uc010axf.1@uc001yqf.1	AFE	0.0420664	0.72	0.86	0.78	0.85	0.55	0.65	0.72	0.59
3735@uc010cgz.1@uc002fer.1	AFE	0.0284295	0.16	0.16	0.13	0.13	0.17	0.18	0.19	0.68
374977@uc001cxu.2@uc001cxo.1uc001cxp.1	AFE	0.0285714	0.59	0.6	0.52	0.68	0.29	0.48	0.41	0.22
375056@uc001hnm.1@uc001hnl.1	AFE	0.0420664	0.41	0.47	0.48	0.5	0.56	0.58	0.66	0.5
375298@uc002uoe.1@uc1679.uc002uob.1	ALE	0.035993	0.99	0.99	0.98	0.99	0.97	0.98	0.97	0.96
3831@uc001ynq.1uc001ynr.1@uc001ynm.1uc001ynn.1uc001yno.1	AFE	0.0408331	0.27	0.38	0.28	0.29	0.16	0.27	0.16	0.25
389524@uc010lcc.1@uc003ubs.2	ALE	0.049746	0.17	0.06	0.17	0.07	0.21	0.18	0.46	NA
3985@uc003akg.1@uc003akj.1uc003akk.1	AFE	0.049746	0.27	0.3	0.39	0.39	0.47	0.56	0.84	NA
400818@uc001ekg.1@uc009wia.1	AFE	0.0476781	0.09	0.14	0.09	0.2	0.02	0.06	0.06	NA
400818@uc001ekm.1@uc009wia.1	AFE	0.049746	0.11	0.09	0.07	0.2	0.02	0.05	0.05	NA
400818@uc009wii.1@uc001eld.2uc001emr.2uc001emt.2uc001emw.2uc009wiq.1	ALE	0.029401	0.96	0.92	0.92	0.93	0.83	0.84	0.88	0.75
4049@uc003ryt.1@uc003nug.1	ALE	0.0420664	0.09	0.02	0.07	0.03	0.09	0.43	0.61	0.19
4058@uc010bcg.1@uc001zoa.2uc001zob.2	AFE	0.029401	0.07	0.05	0.07	0.09	0.15	0.2	0.16	0.64
406@uc009ygm.1@uc001125.uc001mky.1	ALE	0.0285714	0.54	0.63	0.69	0.56	0.45	0.53	0.51	0.49
4152@uc002leh.2uc002lei.2uc002lej.2uc002lek.2@uc002lef.2uc002leg.2	ALE	0.0284295	0.95	0.95	0.93	0.96	0.92	0.92	0.88	0.83
4152@uc002lel.2uc002lem.2@uc002lef.2uc002leg.2	ALE	0.0408331	0.95	0.95	0.93	0.96	0.93	0.92	0.88	0.84
4152@uc002len.2@uc002lef.2uc002leg.2	ALE	0.0285714	0.95	0.94	0.93	0.96	0.92	0.91	0.86	0.83
4152@uc010dow.1@uc002leh.2uc002lei.2uc002lej.2uc002lek.2	ALE	0.0408331	0.95	0.95	0.93	0.97	0.93	0.92	0.89	0.85
4152@uc010dow.1@uc002lel.2uc002lem.2	ALE	0.029401	0.96	0.95	0.94	0.97	0.93	0.93	0.89	0.85
4152@uc010dow.1@uc002len.2	ALE	0.029401	0.95	0.95	0.94	0.96	0.93	0.92	0.87	0.84
4281@uc004ctc.2@uc010ndv.1	AFE	0.0476781	0.89	0.85	0.89	0.87	0.9	0.9	0.92	NA
4363@uc010bvn.1@uc011720.uc002del.2	ALE	0.0408331	0.96	0.97	0.94	0.96	0.92	0.89	0.91	0.94
440081@uc001qwa.1@uc001qvy.1	ALE	0.0420664	0.77	0.64	0.79	0.69	0.51	0.64	0.61	0.63
4430@uc002usv.1@uc002uss.1	AFE	0.0435966	0.96	0.96	0.96	0.98	0.92	0.95	0.7	NA
445347@uc003tgb.2@uc003tge.1	AFE	0.0435966	0.94	0.95	0.95	0.95	0.88	0.92	0.85	NA
445347@uc003tgc.1@uc003tge.1	AFE	0.0476781	0.05	0.04	0.03	0.05	0.09	0.09	0.1	NA
445347@uc003tgd.1@uc003tge.1	AFE	0.0476781	0.05	0.05	0.03	0.04	0.11	0.07	0.11	NA
445571@uc004agh.2@uc004agi.2uc004agl.2	ALE	0.029401	0.33	0.33	0.25	0.14	0.37	0.36	0.84	0.56
4629@uc010bvh.1@uc010bvg.1	AFE	0.049746	0.68	0.33	0.33	0.25	0.87	0.83	0.71	NA
4638@uc010hrr.1@uc003egs.1	AFE	0.0274686	0.88	0.88	0.89	0.89	0.85	0.87	0.85	0.73
4736@uc003oks.1@uc003okp.1	AFE	0.0284295	0.62	0.49	0.49	0.62	0.4	0.47	0.38	0.48
4795@uc003ryq.1uc003ryr.1@uc003nub.1uc003nuc.1	ALE	0.0371882	0.97	0.94	0.96	0.98	0.99	0.99	0.99	0.98
4849@uc002qdi.2@uc002qdk.1	AFE	0.0420664	0.19	0.14	0.2	0.16	0.4	0.21	0.2	0.24
4855@uc003rnh.1uc003rni.1@uc003sey.1uc003sez.1	ALE	0.0408331	0	0.01	0.02	0.01	0.04	0.02	0.08	0.1
4968@uc003bsr.1uc01804.uc003bso.1	AFE	0.049746	0.2	0.53	0.31	0.2	0.18	0.14	0.15	NA
498@uc010dnl.1@uc002lbr.1	AFE	0.0285714	0.43	0.46	0.33	0.44	0.5	0.58	0.67	0.48
50624@uc001lgr.1@uc001lgs.1	AFE	0.049746	0.14	0.14	0.09	0.06	0.21	0.22	0.31	NA
50624@uc009yae.1@uc001lgs.1	AFE	0.049746	0.11	0.14	0.05	0.05	0.2	0.16	0.24	NA
5066@uc003knz.1@uc003kns.1uc003knt.1uc003knu.1uc003knv.1uc003knw.1	AFE	0.049746	0.19	0.2	0.2	0.13	0.24	0.27	0.38	NA
50853@uc010hgu.1@uc003chj.1	AFE	0.029401	0.61	0.69	0.58	0.76	0.56	0.52	0.55	0.56
5091@uc001ojm.1@uc001ojn.1	AFE	0.029401	0.57	0.56	0.63	0.54	0.48	0.43	0.48	0.41
51068@uc003feb.1uc003fed.1@uc003fec.2	ALE	0.0485326	0.98	0.99	0.99	0.99	0.97	0.98	0.98	0.96
5108@uc003wyg.2@uc003wyi.2uc003wyj.2uc003wyk.2	ALE	0.0420664	0.3	0.38	0.22	0.27	0.41	0.44	0.38	0.56
51105@uc003ytv.1@uc003ytq.1uc003ytr.1	AFE	0.049746	0.48	0.62	0.45	0.52	0.36	0.44	0.44	NA
51111@uc001ono.1uc001onp.1@uc009yse.1uc001onm.1uc001onn.1uc009ysf.1	ALE	0.0284295	0.55	0.56	0.55	0.46	0.64	0.6	0.58	0.6
51172@uc010buc.1@uc002cyi.1	AFE	0.029401	0.54	0.64	0.51	0.51	0.5	0.49	0.47	0.48
51177@uc001etu.1@uc001ett.1	AFE	0.0420664	0.39	0.35	0.41	0.34	0.44	0.41	0.54	0.42
51347@uc001twv.1@uc001twy.2	AFE	0.0265187	0.45	0.5	0.45	0.5	0.37	0.43	0.37	0.43
51377@uc001gsq.1@uc001gsm.1uc001gso.1	ALE	0.049746	0.82	0.76	0.8	0.8	0.9	0.89	0.84	NA
51377@uc001gsr.1@uc001gsp.1	ALE	0.0285714	0.26	0.32	0.31	0.29	0.46	0.43	0.44	0.62
51377@uc001gsr.1@uc001gsq.1	ALE	0.0285714	0.22	0.3	0.26	0.25	0.42	0.49	0.45	0.63
51428@uc003mhm.1@uc003mho.1	AFE	0.029401	0.5	0.43	0.38	0.5	0.53	0.56	0.61	0.59
51447@uc003cus.1uc003cur.1@uc003cuq.1uc003cup.1	ALE	0.0284295	0.66	0.64	0.58	0.58	0.69	0.72	0.69	0.67
51479@uc002fxr.1@uc002fxn.1uc002fxo.1uc002fxp.1uc010ckp.1	ALE	0.0274686	0.92	0.92	0.94	0.94	0.97	0.95	0.97	0.98
51535@uc001rna.1uc01337.uc001rnf.1	ALE	0.0177061	0.97	0.97	0.97	0.97	0.94	0.94	0.89	0.94
5156@uc010igq.1@uc003haa.1uc003han.2	ALE	0.0396087	0.98	0.97	0.98	0.99	0.97	0.96	0.96	0.87
51592@uc001eey.1@uc001eew.1uc001eex.1	AFE	0.029401	0.64	0.61	0.58	0.58	0.56	0.38	0.49	0.09
51592@uc009wgt.1@uc001eew.1uc001eex.1	AFE	0.049746	0.18	0.27	0.27	0.32	0.17	0.16	0.05	NA
51692@uc010ewx.1@uc002qzo.1uc002qzp.1uc002qzq.1	ALE	0.049746	0.42	0.52	0.37	0.53	0.57	0.57	0.55	NA
51742@uc001hwq.1uc001hwr.1@uc001hwn.1uc001hwp.1	ALE	0.029401	0.32	0.36	0.38	0.34	0.26	0.31	0.31	0.27
51750@uc002yfv.1@uc002yft.1uc002yfu.1uc002yfx.1	ALE	0.0284295	0.74	0.9	0.68	0.9	0.6	0.6	0.52	0.63
51752@uc010jbm.1@uc003kml.1	ALE	0.0420664	0.45	0.48	0.38	0.54	0.66	0.63	0.56	0.54
51763@uc010cjs.1@uc002fsq.1uc002fsr.1uc002fss.1uc010cjr.1	ALE	0.0420664	0.68	0.69	0.7	0.71	0.54	0.6	0.65	0.68
51780@uc010jew.1@uc003lcy.1	AFE	0.049746	0.85	0.87	0.91	0.91	0.81	0.8	0.69	NA
5337@uc003fhv.1@uc003fhu.2	ALE	0.0255801	0.64	0.58	0.64	0.64	0.65	0.69	0.66	0.66
5339@uc003zac.1@uc003zaf.1	AFE	0.049746	0.45	0.44	0.51	0.44	0.57	0.55	0.6	NA
5361@uc003ejh.1@uc003ejg.1	AFE	0.049746	0.05	0.04	0.04	0.09	0.11	0.1	0.22	NA
5395@uc010ktg.1@uc003spj.1uc003spk.1uc003spl.1uc010kte.1	ALE	0.049746	0.58	0.66	0.49	0.53	0.45	0.45	0.39	NA
54058@uc002zjc.1@uc002zjf.1	AFE	0.0476781	0.35	0.37	0.38	0.38	0.33	0.33	0.08	NA
54093@uc002yuy.1uc002yuz.1uc002yva.1@uc002yuw.1uc002yux.1	ALE	0.0371882	0.77	0.8	0.8	0.8	0.67	0.69	0.77	0.68
54187@uc004aye.1@uc004ayb.1	AFE	0.0420664	0.11	0.06	0.09	0.1	0.14	0.11	0.18	0.55
54187@uc004aye.1@uc004ayc.1	AFE	0.0420664	0.17	0.09	0.13	0.15	0.2	0.17	0.25	0.63
54507@uc009wlv.1@uc001eux.1uc009wlw.1uc009wlx.1	ALE	0.0285714	0.26	0.29	0.28	0.11	0.59	0.4	0.31	0.34
54676@uc010jyv.1@uc003ovs.1uc003ovt.1	AFE	0.029401	0.43	0.36	0.42	0.43	0.46	0.49	0.47	0.78
54813@uc001wvt.2@uc001wvq.1uc001wvr.1	ALE	0.0285714	0.62	0.55	0.58	0.71	0.72	0.73	0.76	0.83
54816@uc010bfq.1uc002ady.1@uc002adw.1	AFE	0.0285714	0.85	0.71	0.84	0.8	0.66	0.65	0.67	0.6
54856@uc001fmb.2@uc001fly.1uc001fmc.1	AFE	0.0420664	0.55	0.35	0.57	0.48	0.7	0.57	0.8	0.79
54856@uc001fmc.1uc001fmd.2uc009wri.1@uc001fmb.2	ALE	0.0285714	0.82	0.76	0.88	0.77	0.67	0.65	0.39	0.71
54878@uc010bhi.1@uc002apa.1	AFE	0.0285714	0.59	0.57	0.52	0.7	0.48	0.44	0.4	0.49
54880@uc010nhb.1@uc004den.2uc004dem.2uc004deq.2	AFE	0.049746	0.09	0.03	0.1	0.08	0.14	0.14	0.18	NA
54993@uc002bkq.1@uc002bkr.1uc010bna.1	ALE	0.029401	0.72	0.67	0.75	0.6	0.8	0.85	0.87	0.8
54993@uc002bkq.1@uc010bmz.1	ALE	0.049746	0.73	0.7	0.72	0.55	0.82	0.89	0.89	NA
55072@uc010alh.1@uc010alg.1	AFE	0.049746	0.49	0.39	0.49	0.41	0.6	0.51	0.53	NA
55101@uc002ora.1@uc002oqv.1	AFE	0.029401	0.58	0.49	0.49	0.61	0.44	0.48	0.4	0.47
55114@uc002dng.1@uc002dne.1	ALE	0.029401	0.57	0.52	0.63	0.57	0.44	0.49	0.48	0.5
55249@uc001flh.1uc009wqx.1@uc001flp.1	AFE	0.0284295	0.54	0.6	0.54	0.55	0.5	0.36	0.36	0.47
55284@uc003xzu.1uc003xzv.1@uc003xzt.2	ALE	0.029401	0.98	0.97	0.97	0.96	0.93	0.95	0.92	0.84
5529@uc001xge.1@uc001xgd.1	ALE	0.029401	0.66	0.66	0.55	0.59	0.47	0.52	0.48	0.36
55297@uc001rir.1@uc001riq.1	AFE	0.049746	0.52	0.66	0.53	0.53	0.43	0.47	0.49	NA
55308@uc002eyu.2@uc002eys.1uc002eyv.1uc010cfr.1uc010cfs.1	ALE	0.0485326	0.02	0.01	0.01	0.01	0.03	0.02	0.07	0.02
55308@uc002eyu.2@uc010cfq.1	ALE	0.0415863	0.01	0.01	0	0.01	0.02	0.02	0.12	NA
55308@uc010cfq.1@uc002eys.1uc002eyv.1uc010cfr.1uc010cfs.1	ALE	0.0285714	0.28	0.2	0.17	0.31	0.34	0.36	0.38	0.77
553115@uc001bte.1@uc001bth.1	AFE	0.0265187	0.37	0.5	0.39	0.46	0.57	0.57	0.61	0.57
55342@uc004bnr.1@uc004bns.1	AFE	0.0285714	0.1	0.05	0.04	0.06	0.14	0.12	0.11	0.2
55553@uc001mmi.2@uc001mmd.1uc001mme.1uc001mmf.1uc001mmg.1	ALE	0.049746	0.02	0.06	0.02	0.05	0.07	0.08	0.14	NA
55578@uc001uwd.1@uc001uwf.1	AFE	0.0285714	0.27	0.15	0.58	0.55	0.65	0.67	0.59	0.62
55578@uc001uwd.1@uc001uwh.1	AFE	0.029401	0.97	0.94	0.97	0.95	0.92	0.91	0.87	0.88
55578@uc001uwe.1@uc001uwh.1	AFE	0.0284295	0.93	0.93	0.94	0.91	0.86	0.86	0.8	0.64
55591@uc001tdw.1@uc009zsz.1uc001tdz.2	AFE	0.049746	0.61	0.57	0.55	0.57	0.48	0.44	0.53	NA
55596@uc009zxq.1@uc001ucn.1	AFE	0.049746	0.37	0.29	0.37	0.33	0.22	0.1	0.25	NA
55605@uc001rlw.1@uc001rlx.1uc001rly.1uc001rlz.1uc001rma.1	AFE	0.049746	0.38	0.7	0.38	0.35	0.27	0.28	0.23	NA
55684@uc004cjm.1@uc004cjh.1uc004cji.1uc010nbr.1uc004cjj.1	AFE	0.0285714	0.35	0.48	0.44	0.45	0.61	0.49	0.68	0.52
55704@uc002ryt.1@uc002ryr.1uc002ryv.1	AFE	0.049746	0.92	0.93	0.9	0.93	0.79	0.7	0.38	NA
55704@uc002ryu.1uc002ryw.2@uc002ryr.1uc002ryv.1	AFE	0.049746	0.81	0.87	0.73	0.77	0.55	0.24	0.24	NA
55716@uc001rtj.1@uc009zld.1	AFE	0.0420664	0.43	0.53	0.48	0.54	0.57	0.54	0.65	0.7
55748@uc010dqs.1@uc002llm.1	AFE	0.0285714	0.31	0.27	0.24	0.21	0.37	0.33	0.36	0.46
55775@uc001xyc.1@uc001xyd.1	ALE	0.049746	0.96	0.92	0.91	0.91	0.88	0.77	0.82	NA
55777@uc002twn.1@uc002twm.2uc010fns.1uc002two.1uc002twp.1	ALE	0.0285714	0.53	0.42	0.56	0.7	0.35	0.4	0.15	0.09
55832@uc001sto.2@uc001stn.2	AFE	0.049746	0.45	0.42	0.51	0.5	0.57	0.57	0.56	NA
5590@uc009vla.1@uc001aiq.1	AFE	0.029401	0.64	0.54	0.56	0.56	0.49	0.52	0.33	0.4
56243@uc001isa.1@uc001irv.1	AFE	0.0485326	0.95	0.9	0.95	0.95	0.9	0.9	0.8	0.67
56267@uc001dms.1@uc001dmp.1uc001dmq.1uc001dmr.1	ALE	0.0420664	0.19	0.16	0.22	0.25	0.16	0.09	0.14	0.07
56478@uc003akw.1@uc003ala.1uc003alb.1	AFE	0.0476781	0.46	0.41	0.51	0.51	0.53	0.55	0.53	NA
56658@uc010jsa.1@uc003ruq.1uc003rur.1	AFE	0.0300653	0.01	0.01	0.01	0.01	0.02	0.02	0.05	NA
56658@uc010klx.1@uc003ruq.1uc003rur.1	AFE	0.0300653	0.01	0.01	0.01	0.01	0.02	0.02	0.06	NA
56834@uc001nzg.1@uc009ypj.1	AFE	0.0420664	0.35	0.4	0.29	0.3	0.29	0.27	0.24	0.16
56848@uc002pju.2@uc002pjs.1	AFE	0.0420664	0.86	0.95	0.93	0.83	0.97	0.98	0.96	0.95
56848@uc002pjv.1@uc002pjs.1	AFE	0.029401	0.85	0.95	0.92	0.79	0.97	0.99	0.96	0.96
56848@uc002pjw.2@uc002pjs.1	AFE	0.029401	0.77	0.88	0.86	0.67	0.96	0.96	0.92	0.89
56889@uc001kmn.1@uc001kmm.2	AFE	0.0476781	0.61	0.58	0.61	0.55	0.47	0.51	0.51	NA
5698@uc003rop.1@uc003och.1	ALE	0.0255801	0.01	0.01	0.01	0	0.02	0.02	0.03	0.05
5698@uc003sga.1@uc003rop.1	ALE	0.0228362	0.01	0.01	0.01	0	0.03	0.03	0.02	0.03
56997@uc001hqo.1@uc001hqm.1	AFE	0.0285714	0.2	0.42	0.18	0.28	0.15	0.09	0.1	0.16
56997@uc009xer.1@uc001hqo.1	AFE	0.029401	0.55	0.76	0.71	0.56	0.52	0.53	0.53	0.45
57048@uc002ggl.2@uc002ggr.1	AFE	0.0285714	0.74	0.77	0.68	0.64	0.85	0.83	0.79	0.81
57048@uc002ggq.1@uc002ggr.1	AFE	0.0285714	0.76	0.83	0.8	0.75	0.84	0.88	0.87	0.98
57148@uc002xja.1@uc002xiw.1uc002xix.1uc002xiz.1	ALE	0.0470574	0.97	0.98	0.98	0.97	0.98	0.99	0.99	0.99
57154@uc003upt.1@uc003upu.1uc003upv.1	AFE	0.049746	0.53	0.53	0.52	0.5	0.46	0.35	0.3	NA
57178@uc001kae.2@uc001kad.1	ALE	0.0415863	0.03	0.04	0.03	0.03	0.02	0.01	0.01	NA
5719@uc001lop.2@uc001lon.2uc001lom.2	AFE	0.0285714	0.26	0.24	0.22	0.2	0.37	0.29	0.36	0.28
57447@uc001vyt.1@uc001vyy.1uc001vza.1	AFE	0.029401	0.27	0.25	0.27	0.22	0.35	0.28	0.31	0.59
57492@uc010kjl.1@uc003qqq.1	AFE	0.0420664	0.49	0.54	0.48	0.61	0.4	0.38	0.33	0.48
57521@uc002jys.2@uc002jyt.1uc002jyu.1	ALE	0.0371882	0.98	0.98	0.97	0.98	0.93	0.97	0.95	0.91
57535@uc001dwr.1@uc009wex.1uc009wey.1	AFE	0.049746	0.28	0.28	0.29	0.31	0.27	0.19	0.23	NA
57583@uc010kjr.1@uc003qrm.2	ALE	0.0285714	0.59	0.55	0.63	0.53	0.38	0.44	0.42	0.47
57589@uc003zjj.1@uc003zji.1	AFE	0.0476781	0.5	0.48	0.48	0.47	0.53	0.53	0.62	NA
57602@uc002jvy.1@uc002jwc.1	AFE	0.049746	0.05	0.03	0.05	0.07	0.12	0.18	0.59	NA
57602@uc002jwb.1@uc002jvy.1	ALE	0.0285714	0.61	0.55	0.59	0.56	0.65	0.73	0.68	0.72
57602@uc002jwb.1@uc002jvz.1	ALE	0.029401	0.53	0.45	0.48	0.48	0.54	0.63	0.59	0.66
57602@uc002jwb.1@uc002jvz.1uc002jwd.1	AFE	0.049746	0.62	0.53	0.53	0.5	0.35	0.45	0.37	NA
57649@uc002hdh.1uc002hdi.1@uc002hdg.1	ALE	0.0408331	0.92	0.88	0.89	0.93	0.85	0.88	0.86	0.86
57655@uc002nxn.1@uc002nxk.1	AFE	0.0476781	0.52	0.52	0.57	0.5	0.49	0.45	0.49	NA
57669@uc010flk.1uc002tmh.2@uc002tmg.1uc010fll.1uc010flm.1	ALE	0.0420664	0.33	0.22	0.14	0.16	0.39	0.35	0.33	0.85
57696@uc001ufj.1@uc001ufh.2	ALE	0.049746	0.05	0.05	0.09	0.07	0.11	0.17	0.12	NA
57696@uc001ufj.1@uc001ufi.1	AFE	0.049746	0.46	0.4	0.51	0.45	0.59	0.55	0.55	NA
57706@uc004bny.1@uc004bob.1uc004boc.2	AFE	0.0285714	0.68	0.75	0.64	0.74	0.78	0.93	0.91	0.82
5774@uc010mtv.1@uc004beb.1uc004bec.1uc004bed.1	ALE	0.0285714	0.52	0.58	0.6	0.66	0.46	0.39	0.35	0.32
5900@uc004ccn.1@uc004ccs.1	AFE	0.0420664	0.85	0.82	0.92	0.95	0.78	0.74	0.82	0.63
5905@uc003azr.1@uc003azs.1	AFE	0.0285714	0.12	0.03	0.06	0.1	0.17	0.19	0.31	0.67
5905@uc010gyk.1@uc003azs.1	AFE	0.0285714	0.23	0.05	0.14	0.22	0.29	0.33	0.59	0.72
5998@uc004bhw.1@uc004bhz.1	AFE	0.0284295	0.93	0.96	0.9	0.96	0.84	0.89	0.89	0.86
5998@uc004bhy.1@uc010muz.1	AFE	0.0285714	0.9	0.94	0.88	0.95	0.79	0.83	0.87	0.81
5998@uc004bhz.1@uc010muz.1	AFE	0.0285714	0.87	0.92	0.86	0.94	0.76	0.84	0.85	0.82
5998@uc010muz.1@uc004bhu.1	AFE	0.0420664	0.84	0.85	0.87	0.89	0.68	0.8	0.84	0.71
6002@uc003ghb.2@uc003ggu.2	AFE	0.0285714	0.62	0.6	0.48	0.65	0.82	0.8	0.72	0.75
6002@uc010ics.1@uc003ggv.1uc003ggw.1	AFE	0.0284295	0.39	0.35	0.26	0.39	0.64	0.59	0.47	0.64
6002@uc010ics.1@uc003ggx.1	AFE	0.029401	0.47	0.43	0.32	0.47	0.71	0.66	0.54	0.62
6002@uc010icu.1@uc003ggu.2	AFE	0.0285714	0.55	0.53	0.45	0.61	0.75	0.76	0.65	0.69
6002@uc010icu.1@uc003ggv.1uc003ggw.1	AFE	0.0285714	0.48	0.44	0.36	0.53	0.69	0.71	0.56	0.59
6091@uc003dqf.1@uc010hoh.1uc003dqb.1uc003dqc.1uc003dqd.1uc003dqe.1	ALE	0.0476781	0.98	0.97	0.97	0.99	0.96	0.96	0.89	NA
6122@uc010gxx.1@uc003axh.1uc003axi.1	AFE	0.029401	0.49	0.49	0.37	0.47	0.56	0.57	0.64	0.62
6195@uc009vsl.1@uc001bmr.1	AFE	0.029401	0.54	0.41	0.5	0.41	0.38	0.33	0.28	0.32
6206@uc003qdy.1@uc003qdx.1	AFE	0.029401	0.51	0.57	0.66	0.59	0.49	0.49	0.5	0.39
627@uc001mrt.1@uc001mrw.2	AFE	0.0285714	0.77	0.61	0.66	0.68	0.48	0.53	0.58	0.57
627@uc001mru.1@uc001msa.1	AFE	0.029401	0.92	0.65	0.69	0.76	0.58	0.51	0.51	0.62
627@uc001mrx.1@uc001msa.1	AFE	0.0285714	0.92	0.73	0.68	0.85	0.65	0.58	0.56	0.6
627@uc009yjd.1@uc009yje.1	AFE	0.0285714	0.92	0.7	0.74	0.71	0.45	0.46	0.62	0.63
629@uc003nyi.2uc003nyj.2@uc003rku.2uc003rkv.2	AFE	0.0265187	0	0	0	0.01	0.02	0.03	0.08	0.07
629@uc003nyi.2uc003nyj.2@uc003scr.2uc003scs.2	AFE	0.0265187	1	1	0.99	0.99	0.97	0.97	0.9	0.9
629@uc003rku.2uc003rkv.2@uc003scr.2uc003scs.2	AFE	0.0408331	1	1	0.99	0.98	0.98	0.97	0.91	0.92
629@uc003scs.2@uc003rkv.2	ALE	0.0284295	0.02	0	0.02	0.03	0.31	0.1	0.31	0.05
6396@uc003bvl.1@uc003bvm.1	AFE	0.0285714	0.61	0.41	0.57	0.59	0.7	0.73	0.71	0.64
6396@uc003bvl.1@uc003bvo.1	AFE	0.0408331	0.91	0.9	0.93	0.91	0.9	0.87	0.8	0.82
6396@uc003bvl.1@uc003bvr.1	AFE	0.0284295	0.52	0.52	0.6	0.53	0.4	0.47	0.45	0.4
64072@uc001jrw.2@uc001jrx.2uc001jsg.2uc001jsh.2uc001jsi.2uc001jsj.2	ALE	0.0408331	0.55	0.75	0.11	0.43	0.87	0.88	0.88	0.75
64072@uc009xql.1@uc001jrx.2uc001jsg.2uc001jsh.2uc001jsi.2uc001jsj.2	ALE	0.029401	0.76	0.76	0.58	0.7	0.9	0.86	0.87	0.77
64175@uc001chy.2@uc001chv.2uc001chw.2	ALE	0.0470574	0	0	0.01	0	0.01	0.01	0.02	0.02
64210@uc001knq.1@uc001knt.1	AFE	0.049746	0.57	0.57	0.68	0.54	0.81	0.74	0.69	NA
64342@uc002rdy.2@uc002rdw.1	ALE	0.0255801	0.92	0.92	0.94	0.92	0.95	0.97	0.95	0.99
64397@uc001zpw.1@uc001zpx.1uc001zpy.1	AFE	0.049746	0.5	0.41	0.48	0.48	0.52	0.55	0.63	NA
64718@uc002cln.2uc002clp.2@uc010brn.1	AFE	0.049746	0.52	0.5	0.61	0.47	0.46	0.42	0.42	NA
64864@uc010bfn.1@uc002adn.1	ALE	0.0285714	0.78	0.85	0.82	0.87	0.76	0.75	0.77	0.61
64895@uc002sak.1@uc002sai.1	AFE	0.0285714	0.41	0.64	0.59	0.58	0.27	0.4	0.36	0.16
64924@uc003jvi.2@uc003jvg.1uc003jvh.1	AFE	0.0415863	0.09	0.09	0.09	0.07	0.04	0.04	0.03	NA
64924@uc003jvk.1@uc003jvi.2	AFE	0.0300653	0.03	0.03	0.03	0.03	0.01	0.02	0.01	NA
65117@uc001uco.1@uc001ucr.1uc001ucu.1	AFE	0.0285714	0.68	0.77	0.85	0.78	0.6	0.61	0.65	0.09
65220@uc009vkx.1@uc001aie.1	AFE	0.0285714	0.74	0.56	0.81	0.66	0.88	0.92	0.95	0.91
65268@uc004atl.1@uc004atk.2	AFE	0.0285714	0.57	0.48	0.44	0.58	0.36	0.31	0.23	0.39
6651@uc002ysb.1@uc002ysc.1	ALE	0.0285714	0.49	0.41	0.45	0.44	0.6	0.56	0.53	0.52
6651@uc002ysc.1@uc002ysd.2uc002ysh.2	ALE	0.0408331	0.92	0.9	0.91	0.94	0.87	0.89	0.9	0.89
6651@uc002ysc.1@uc002yse.1uc002ysf.1	ALE	0.0284295	0.92	0.9	0.9	0.93	0.87	0.89	0.89	0.88
6654@uc002rrj.2@uc002rrl.1	AFE	0.049746	0.15	0.3	0.19	0.21	0.04	0.11	0.04	NA
6772@uc002usk.2uc002usl.2@uc002usj.2	ALE	0.0285714	0.77	0.72	0.75	0.68	0.87	0.81	0.86	0.93
6772@uc002usk.2uc002usl.2@uc010fse.1	ALE	0.0285714	0.8	0.7	0.78	0.67	0.89	0.83	0.87	0.88
6810@uc002eal.1@uc002eak.1	AFE	0.049746	0.56	0.33	0.46	0.82	0.12	0.12	0.21	NA
6813@uc002mhc.2@uc002mhb.2uc002mha.2	AFE	0.0420664	0.65	0.47	0.53	0.55	0.47	0.46	0.42	0.45
6829@uc002ols.1@uc002olo.2uc002olq.2	AFE	0.0265187	0.08	0.07	0.07	0.07	0.14	0.09	0.12	0.22
6840@uc009xlc.1@uc009xld.1	AFE	0.049746	0.42	0.45	0.5	0.43	0.65	0.58	0.58	NA
6872@uc010nle.1@uc004dzv.2	AFE	0.0408331	0.5	0.48	0.48	0.51	0.51	0.57	0.6	0.53
6878@uc003utg.1@uc003utj.1	AFE	0.0420664	0.52	0.55	0.59	0.54	0.52	0.48	0.46	0.49
6891@uc003occ.1@uc003ocb.1	ALE	0.0284295	0.98	0.95	0.98	0.99	0.87	0.85	0.93	0.93
6891@uc003ocd.1@uc003ocb.1	ALE	0.029401	0.98	0.93	0.98	0.99	0.85	0.83	0.91	0.9
6891@uc003ocd.1@uc003sfu.1	ALE	0.0210706	0.99	0.99	0.99	0.99	0.96	0.98	0.97	0.92
6891@uc003rok.1@uc003occ.1	AFE	0.0177061	1	1	1	1	0.99	0.99	0.99	0.92
6891@uc003rol.1@uc003roj.1	ALE	0.0284295	0.98	0.93	0.98	0.99	0.85	0.83	0.92	0.92
6891@uc003sfv.1@uc003sfu.1	ALE	0.029401	0.98	0.95	0.98	0.99	0.86	0.85	0.93	0.94
6891@uc003sfw.1@uc003sfu.1	ALE	0.0408331	0.98	0.93	0.98	0.99	0.84	0.83	0.91	0.93
6892@uc003odz.2@uc010kok.1	ALE	0.0396087	0	0.02	0.01	0.01	0.02	0.04	0.03	0.04
6920@uc009vqm.1@uc001bgx.1	ALE	0.0420664	0.92	0.98	0.91	0.95	0.9	0.85	0.87	0.91
6941@uc003rxh.1uc003rxi.1@uc003nss.1uc003nst.1	ALE	0.029401	0.02	0.04	0.05	0.01	0.07	0.07	0.22	0.28
6949@uc003lrw.1@uc003lrz.1uc003lsa.1	ALE	0.0408331	0.04	0.01	0.01	0.03	0.07	0.05	0.33	0.04
7035@uc002uqa.1uc002uqb.1@uc002upx.1uc002upy.1uc002upz.1	ALE	0.049746	0.93	0.88	0.82	0.88	0.77	0.64	0.68	NA
7124@uc003nuj.1@uc003rgw.1	AFE	0.035993	1	1	0.99	1	0.99	0.97	0.95	0.95
717@uc003nyc.1@uc003nyf.1uc003nyg.1uc003nyh.1	ALE	0.0285714	0.51	0.5	0.42	0.48	0.59	0.62	0.6	0.61
717@uc003rko.1@uc003rkr.1uc003rks.1uc003rkt.1	ALE	0.0420664	0.38	0.37	0.45	0.47	0.5	0.47	0.65	0.58
717@uc003rkq.2@uc003nye.2	ALE	0.049746	0.98	0.98	0.95	0.99	0.9	0.51	0.42	NA
717@uc003rkq.2@uc003nyf.1uc003nyg.1uc003nyh.1	ALE	0.0210706	0	0	0	0	0.01	0.04	0.05	0.03
717@uc003rkr.1uc003rks.1uc003rkt.1@uc003nyf.1uc003nyg.1uc003nyh.1	ALE	0.0284295	0.01	0	0.01	0	0.02	0.03	0.05	0.07
717@uc003sco.1uc003scp.1uc003scq.1@uc003nyf.1uc003nyg.1uc003nyh.1	ALE	0.0371882	1	1	0.99	1	0.99	0.97	0.94	0.93
717@uc003sco.1uc003scp.1uc003scq.1@uc003rkr.1uc003rks.1uc003rkt.1	ALE	0.0284295	0.01	0	0.01	0	0.13	0.1	0.06	0.05
727956@uc003fuu.2@uc003fuw.1	ALE	0.0284295	0.08	0.18	0.08	0.1	0.06	0.07	0.06	0.02
728340@uc003jwz.2@uc003mph.1uc003mpi.1uc003mpj.2	AFE	0.049746	0.48	0.33	0.49	0.49	0.64	0.51	0.5	NA
7453@uc001yhe.1@uc001yhl.1	AFE	0.029401	0.27	0.27	0.34	0.19	0.42	0.35	0.56	0.54
7469@uc003gek.1@uc003gem.1	AFE	0.0285714	0.34	0.24	0.29	0.31	0.15	0.17	0.18	0.19
7469@uc003gek.1@uc003gen.1	AFE	0.0285714	0.54	0.6	0.57	0.58	0.71	0.73	0.72	0.85
7533@uc010gwl.1@uc010gwm.1	AFE	0.029401	0.51	0.48	0.54	0.51	0.61	0.62	0.55	0.63
7535@uc002syf.1@uc002syd.1	AFE	0.0285714	0.52	0.54	0.48	0.53	0.38	0.39	0.47	0.36
7700@uc003gaa.2@uc003gab.2	ALE	0.029401	0.33	0.34	0.65	0.33	0.3	0.22	0.13	0.12
7776@uc002lmk.1@uc002lmi.1	ALE	0.0285714	0.89	0.87	0.85	0.84	0.64	0.62	0.77	0.58
780@uc003rwm.1@uc003rwh.1	AFE	0.0284295	0.52	0.51	0.55	0.51	0.46	0.47	0.45	0.47
780@uc010kmb.1uc0031408.uc003rei.1@uc003nrz.1	ALE	0.0396087	0.01	0.01	0	0.02	0.09	0.02	0.04	0.04
7840@uc002sjg.2@uc002sje.1uc002sjf.1	ALE	0.0285714	0.81	0.73	0.66	0.77	0.57	0.6	0.22	0.1
7869@uc003cyy.1@uc010hli.1	AFE	0.029401	0.45	0.47	0.43	0.47	0.53	0.5	0.49	0.55
79017@uc003taz.1@uc003tba.1uc003tbb.1	AFE	0.0420664	0.03	0.04	0.06	0.05	0.1	0.07	0.06	0.42
7917@uc003nvf.2uc003nvg.2uc003nvh.2uc003nvi.2@uc003rhv.1	ALE	0.029401	0.63	0.53	0.58	0.53	0.48	0.49	0.52	0.45
7919@uc003rgd.1uc002099.uc003ryk.1	ALE	0.0285714	0.77	0.87	0.72	0.93	0.67	0.66	0.46	0.68
7919@uc003rgf.1@uc003ryf.1uc003ryg.1uc003ryi.1uc003ryj.1uc003ryk.1	ALE	0.0285714	0.09	0.05	0.12	0.02	0.14	0.15	0.29	0.13
7919@uc003ryg.1@uc003rgd.1	AFE	0.0485326	0.99	0.98	0.99	0.99	0.98	0.98	0.95	0.97
7919@uc003ryh.1@uc003rgd.1	AFE	0.0485326	0	0.01	0	0	0.01	0.01	0.02	0.04
7919@uc003ryh.1@uc003ryi.1	AFE	0.0408331	0.1	0.08	0.08	0.07	0.1	0.12	0.11	0.13
7919@uc003ryi.1@uc003rgd.1	AFE	0.0255801	0.98	0.97	0.97	0.97	0.96	0.96	0.9	0.79
7936@uc003rkx.1@uc003nyk.1uc003nym.1	AFE	0.0285714	0.88	0.8	0.91	0.77	0.76	0.68	0.72	0.63
7940@uc003num.1uc003nun.1uc003nup.1@uc003rzb.1uc003rzc.1uc003rze.1	AFE	0.049746	0.99	0.98	0.92	0.96	0.89	0.87	0.89	NA
7940@uc003num.1uc003nun.1uc003nup.1@uc003rzf.1	AFE	0.0435966	0.01	0.01	0.03	0.01	0.1	0.07	0.05	NA
7940@uc003nuo.1@uc003rhd.1	AFE	0.0396087	1	0.99	0.98	0.99	0.98	0.96	0.96	0.94
7940@uc003nuo.1@uc003rzb.1uc003rzc.1uc003rze.1	AFE	0.029401	0.98	0.98	0.93	0.97	0.91	0.86	0.8	0.85
7940@uc003nuo.1@uc003rzf.1	AFE	0.029401	0.98	1	0.99	0.99	0.91	0.93	0.94	0.95
7940@uc003nuo.1@uc010kqa.1	AFE	0.029401	0.97	0.97	0.91	0.96	0.9	0.85	0.8	0.81
7940@uc003nuq.1@uc003rgz.1uc003rha.1uc003rhc.1	AFE	0.0408331	0.98	0.97	0.94	0.97	0.94	0.86	0.81	0.87
7940@uc003nuq.1@uc003rhb.1	AFE	0.0396087	0	0.01	0.02	0.01	0.02	0.07	0.07	0.05
7940@uc003nuq.1@uc003rhd.1	AFE	0.0408331	0.99	0.99	0.98	1	0.98	0.96	0.92	0.95
7940@uc003nuq.1@uc003rzf.1	AFE	0.029401	0.98	0.99	0.98	1	0.91	0.92	0.93	0.96
7940@uc003nuq.1@uc010kqa.1	AFE	0.029401	0.96	0.97	0.9	0.97	0.89	0.83	0.77	0.85
7940@uc003rgz.1@uc003num.1	ALE	0.0371882	0.01	0.01	0.02	0.01	0.02	0.05	0.12	0.07
7940@uc003rgz.1@uc003nuo.1uc003nuq.1uc010jsv.1uc010jsw.1	ALE	0.0255801	0.99	0.99	0.98	0.99	0.97	0.95	0.91	0.95
7940@uc003rgz.1uc003rha.1uc003rhc.1@uc003rzf.1	AFE	0.0415863	0.01	0.01	0.03	0.01	0.04	0.06	0.04	NA
7940@uc003rha.1uc003rhc.1@uc003num.1	ALE	0.0265187	0.99	0.99	0.98	0.99	0.97	0.92	0.86	0.94
7940@uc003rhb.1@uc003rzb.1uc003rzc.1uc003rze.1	AFE	0.0371882	0.98	0.98	0.92	0.98	0.92	0.88	0.9	0.85
7940@uc003rhb.1@uc003rzf.1	AFE	0.0255801	0.99	1	0.98	0.99	0.95	0.95	0.94	0.95
7940@uc003rhb.1@uc010kqa.1	AFE	0.0408331	0.96	0.98	0.89	0.96	0.89	0.84	0.81	0.82
7940@uc003rhb.1uc003rhd.1uc010kms.1uc010kmt.1@uc003num.1	ALE	0.035993	0.01	0.01	0.02	0.01	0.02	0.06	0.08	0.06
7940@uc003rhb.1uc00778.uc010jsw.1	ALE	0.0265187	0.99	0.99	0.98	0.99	0.97	0.94	0.9	0.92
7940@uc003rhd.1@uc003rzf.1	AFE	0.0284295	0.01	0.01	0.02	0	0.05	0.07	0.06	0.05
7940@uc003rzb.1@uc003num.1	ALE	0.0284295	0.03	0.01	0.03	0.01	0.12	0.08	0.1	0.05
7940@uc003rzb.1@uc003nun.1uc003nup.1	ALE	0.029401	0.03	0.01	0.02	0.01	0.14	0.12	0.11	0.05
7940@uc003rzb.1@uc003nuo.1uc003nuq.1uc010jsv.1uc010jsw.1	ALE	0.0284295	0.98	1	0.98	0.99	0.87	0.91	0.91	0.95
7940@uc003rzb.1@uc003rgz.1	ALE	0.0255801	0.01	0.01	0.03	0.01	0.06	0.09	0.1	0.06
7940@uc003rzb.1@uc003rha.1uc003rhc.1	ALE	0.0265187	0.01	0.01	0.02	0.01	0.06	0.11	0.18	0.05
7940@uc003rzb.1@uc003rhb.1uc003rhd.1uc010kms.1uc010kmt.1	ALE	0.0255801	0.99	0.99	0.98	0.99	0.94	0.92	0.92	0.93
7940@uc003rzc.1uc003rze.1@uc003num.1	ALE	0.029401	0.97	0.99	0.98	0.99	0.86	0.92	0.88	0.91
7940@uc003rzc.1uc003rze.1@uc003nuo.1uc003nuq.1uc010jsv.1uc010jsw.1	ALE	0.0284295	0.97	0.99	0.98	0.99	0.88	0.89	0.89	0.93
7940@uc003rzc.1uc003rze.1@uc003rha.1uc003rhc.1	ALE	0.0265187	0.99	0.99	0.97	0.99	0.92	0.88	0.86	0.93
7940@uc003rzc.1uc003rze.1@uc003rhb.1uc003rhd.1uc010kms.1uc010kmt.1	ALE	0.0255801	0.99	0.99	0.97	0.99	0.93	0.9	0.93	0.91
7940@uc003rzd.1uc003rzf.1uc010kqa.1uc003rzk.1@uc003num.1	ALE	0.029401	0.03	0.01	0.02	0.01	0.13	0.1	0.11	0.07
7940@uc003rzd.1uc003rzf.1uc010kqa.1uc003rzk.1@uc003rha.1uc003rhc.1	ALE	0.0265187	0.01	0.01	0.02	0.01	0.07	0.14	0.17	0.05
7940@uc003rzd.1uc00768.uc010kmt.1	ALE	0.0265187	0.99	0.99	0.98	0.99	0.95	0.92	0.9	0.94
7940@uc003rzd.1uc00773.uc010jsw.1	ALE	0.0284295	0.02	0.01	0.03	0.01	0.13	0.09	0.1	0.09
7940@uc010jsv.1@uc003rzf.1	AFE	0.049746	0.02	0.01	0.04	0.02	0.2	0.59	0.08	NA
7940@uc010kms.1@uc003rzd.1	AFE	0.049746	0.01	0.01	0.03	0.02	0.09	0.49	0.05	NA
7940@uc010kms.1@uc003rzf.1	AFE	0.0476781	0.01	0.01	0.03	0.03	0.11	0.49	0.04	NA
79585@uc002cwi.1@uc002cwg.2uc002cwh.2	ALE	0.0396087	0.07	0.06	0.08	0.07	0.06	0.05	0.05	0.01
79585@uc010btp.1@uc002cwi.1	ALE	0.0285714	0.28	0.35	0.49	0.29	0.1	0.14	0.22	0.11
79613@uc002ewh.2@uc002ewi.2	ALE	0.029401	0.98	0.97	0.98	0.96	0.95	0.91	0.87	0.79
79676@uc001udy.1@uc001uea.1	AFE	0.0285714	0.55	0.39	0.18	0.59	0.69	0.64	0.66	0.72
79777@uc002iid.1@uc002iic.1uc002iie.1uc002iif.1uc010dae.1	ALE	0.0285714	0.82	0.81	0.78	0.76	0.88	0.87	0.95	0.94
79847@uc001kvs.2uc001kvu.2@uc001kvt.1	ALE	0.029401	0.92	0.87	0.82	0.87	0.75	0.8	0.73	0.77
79932@uc001byz.1@uc001byw.1uc001byx.1	ALE	0.0255801	1	0.99	0.99	0.99	0.98	0.97	0.97	0.86
80183@uc010acn.1@uc001vbi.2	AFE	0.0274686	0.01	0.03	0.01	0.03	0.06	0.06	0.04	0.21
80184@uc001tat.2@uc001taq.1uc001tar.1	ALE	0.029401	0.91	0.93	0.96	0.97	0.85	0.89	0.89	0.87
80741@uc003nvu.1@uc003saj.1	ALE	0.0285714	0.9	0.68	0.88	0.85	0.96	0.95	0.94	0.92
80862@uc003rbl.2@uc003nox.1	AFE	0.0396087	0.01	0.01	0.02	0	0.02	0.03	0.03	0.05
81539@uc001rpa.1@uc009zkk.1	AFE	0.0319112	0.03	0.03	0.03	0.03	0.04	0.05	0.16	NA
81539@uc009zkj.1@uc009zkk.1	AFE	0.049746	0.95	0.95	0.93	0.94	0.91	0.9	0.8	NA
81567@uc003mxv.1@uc003mxw.1	AFE	0.0285714	0.25	0.07	0.38	0.09	0.43	0.51	0.68	0.64
81567@uc010joa.1@uc003mxw.1	AFE	0.0285714	0.5	0.83	0.38	0.77	0.31	0.25	0.18	0.29
81608@uc003had.1@uc003hac.1	AFE	0.0285714	0.68	0.69	0.61	0.53	0.78	0.75	0.72	0.89
81608@uc003hae.1@uc003hac.1	AFE	0.0284295	0.43	0.42	0.42	0.62	0.32	0.32	0.37	0.21
81704@uc003zgg.1@uc003zgf.1uc003zgi.1uc010mgu.1uc010mgv.1uc003zgk.1	ALE	0.0255801	0.98	0.97	0.98	0.99	0.96	0.96	0.96	0.95
81889@uc002cnc.1@uc002cnd.1	ALE	0.0408331	0.96	0.99	0.97	0.98	0.94	0.96	0.91	0.94
81889@uc002cnc.1@uc010brz.1	ALE	0.0396087	0.96	0.99	0.97	0.97	0.93	0.96	0.91	0.93
8216@uc002zto.1@uc002ztn.1	AFE	0.0285714	0.47	0.45	0.63	0.61	0.74	0.71	0.78	0.95
8379@uc003sld.1@uc010ksh.1uc010ksi.1	AFE	0.029401	0.9	0.88	0.84	0.88	0.81	0.82	0.34	0.78
84033@uc009xfa.1@uc001hso.2	AFE	0.0408331	0.9	0.94	0.91	0.84	0.94	0.95	0.96	0.95
841@uc002uxs.1uc002uxt.1@uc002uxr.1	AFE	0.049746	0.32	0.29	0.04	0.1	0.49	0.68	0.68	NA
841@uc002uxw.1@uc002uxs.1uc002uxt.1	AFE	0.049746	0.95	0.9	0.99	0.95	0.81	0.84	0.82	NA
841@uc010ftc.1uc002uxo.1uc002uxp.1@uc002uxs.1uc002uxt.1	AFE	0.0285714	0.93	0.9	0.99	0.96	0.76	0.84	0.79	0.67
841@uc010ftd.1@uc002uxr.1	AFE	0.049746	0.15	0.2	0.09	0.14	0.24	0.41	0.41	NA
84196@uc001bff.1@uc001bfa.1uc001bfb.1uc009vqc.1uc001bfc.1	ALE	0.0285714	0.57	0.46	0.37	0.56	0.63	0.59	0.64	0.83
84256@uc002cse.1@uc010bsv.1	AFE	0.0285714	0.51	0.65	0.53	0.45	0.38	0.39	0.4	0.24
84501@uc002fpa.1@uc010civ.1	AFE	0.0284295	0.66	0.66	0.65	0.85	0.64	0.55	0.61	0.64
84501@uc010cix.1@uc010civ.1	AFE	0.029401	0.15	0.14	0.15	0.07	0.17	0.22	0.18	0.2
8479@uc010bzn.1@uc002dve.1uc002dvf.1	AFE	0.049746	0.59	0.7	0.85	0.48	0.91	0.91	0.87	NA
84859@uc003fyj.1@uc003fyk.1	ALE	0.029401	0.93	0.91	0.92	0.92	0.89	0.88	0.87	0.74
84894@uc002bct.1@uc002bcu.1	AFE	0.0476781	0.43	0.44	0.51	0.44	0.41	0.38	0.41	NA
84910@uc010fkh.1@uc002thm.1	ALE	0.0285714	0.61	0.64	0.62	0.65	0.71	0.72	0.74	0.84
8539@uc001mxg.2@uc001mxf.1	AFE	0.0435966	0.55	0.55	0.55	0.57	0.54	0.39	0.38	NA
85461@uc010fon.1@uc010fol.1uc002uag.1	AFE	0.029401	0.36	0.29	0.27	0.45	0.53	0.69	0.53	0.67
8548@uc009wvp.1@uc001gfw.2uc001gfx.1uc001gfy.1	AFE	0.049746	0.28	0.26	0.27	0.22	0.34	0.34	0.47	NA
8550@uc001ttb.1@uc001tsz.1uc001tta.1	AFE	0.0285714	0.27	0.31	0.26	0.25	0.48	0.33	0.51	0.46
8565@uc001bvx.1@uc001bvy.1	AFE	0.0285714	0.81	0.87	0.91	0.85	0.73	0.75	0.78	0.55
861@uc010gmw.1@uc002yul.1uc002yum.1	ALE	0.049746	0.33	0.24	0.49	0.34	0.52	0.56	0.52	NA
8662@uc003sma.2@uc003slx.1uc003sly.1	AFE	0.0420664	0.32	0.36	0.29	0.28	0.28	0.19	0.27	0.15
8681@uc001zor.1@uc001zoo.2uc010bcn.1uc001zoq.2uc010bco.1	ALE	0.029401	0.77	0.81	0.61	0.79	0.83	0.86	0.89	0.89
8837@uc010fsz.1@uc002uwy.2uc002uwz.2uc002uxa.2uc002uxb.2uc002uxc.2	AFE	0.029401	0.42	0.41	0.42	0.37	0.5	0.53	0.52	0.59
8837@uc010fsz.1@uc002uxe.2	AFE	0.029401	0.46	0.44	0.45	0.45	0.53	0.52	0.49	0.59
8837@uc010fsz.1@uc002uxf.1uc010fsx.1	AFE	0.029401	0.46	0.48	0.46	0.49	0.38	0.39	0.42	0.32
8888@uc002zio.1@uc002zip.1	AFE	0.0420664	0.37	0.33	0.3	0.28	0.45	0.38	0.37	0.41
89870@uc010klv.1@uc010kpb.1	AFE	0.0177061	0	0	0	0	0.01	0.01	0.02	0.01
9045@uc003cki.1@uc003ckh.1	AFE	0.0285714	0.43	0.42	0.41	0.4	0.63	0.55	0.45	0.57
90529@uc001bjf.2@uc001bjd.1	AFE	0.049746	0.94	0.93	0.89	0.9	0.86	0.86	0.88	NA
91012@uc001rwc.1@uc001rwd.2	AFE	0.029401	0.02	0.04	0.05	0.02	0.13	0.22	0.49	0.27
91012@uc001rwc.1@uc001rwe.2	AFE	0.0285714	0.07	0.12	0.13	0.05	0.3	0.37	0.51	0.39
91107@uc002jpv.1@uc002jpw.1	AFE	0.029401	0.89	0.83	0.89	0.84	0.51	0.58	0.81	0.7
9113@uc003qmw.2@uc010kif.1uc003qmu.1	ALE	0.029401	0.5	0.51	0.53	0.5	0.49	0.4	0.46	0.12
91368@uc003kzi.1@uc003kys.1	ALE	0.029401	0.16	0.15	0.16	0.11	0.19	0.29	0.3	0.35
9223@uc003dmo.1uc003dmp.1@uc003dmm.1uc003dmn.1	ALE	0.0274686	0.95	0.97	0.95	0.96	0.98	0.98	0.99	0.99
9223@uc010hny.1@uc003dmm.1uc003dmn.1	ALE	0.0420664	0.52	0.44	0.47	0.46	0.61	0.54	0.52	0.58
9238@uc003tmu.1@uc003tmv.1uc003tmx.1	AFE	0.0476781	0.11	0.09	0.08	0.09	0.14	0.12	0.14	NA
9238@uc003tmu.1@uc003tmw.1	AFE	0.0476781	0.12	0.1	0.09	0.09	0.15	0.14	0.15	NA
93343@uc002ngp.1@uc002ngn.1uc002ngo.1	AFE	0.029401	0.46	0.45	0.5	0.51	0.57	0.53	0.53	0.55
9348@uc003ibw.2@uc003ibx.1	ALE	0.0285714	0.53	0.65	0.62	0.66	0.67	0.7	0.76	0.72
94104@uc002yqm.1@uc002yqn.1uc002yqp.1uc002yqq.1uc002yqr.2	AFE	0.049746	0.58	0.41	0.52	0.55	0.59	0.71	0.59	NA
9470@uc002vsz.1@uc002vtb.1	ALE	0.0485326	0.99	0.98	0.99	0.99	0.98	0.97	0.98	0.93
9564@uc002fdw.1@uc002fdx.1	AFE	0.049746	0.47	0.52	0.47	0.49	0.46	0.37	0.44	NA
9611@uc010cpa.1uc010cpb.1@uc002gpr.2	ALE	0.0285714	0.64	0.54	0.58	0.63	0.49	0.44	0.5	0.37
962@uc001fwp.2@uc001fwo.1	ALE	0.0408331	0.31	0.32	0.39	0.34	0.31	0.24	0.27	0.27
9633@uc001ood.1uc009ysi.1@uc001ooc.1	ALE	0.049746	0.42	0.3	0.31	0.4	0.58	0.58	0.43	NA
9656@uc003nrf.2@uc003nrh.1	AFE	0.049746	0.55	0.72	0.75	0.66	0.77	0.84	0.84	NA
9656@uc003rds.2@uc003rdu.1	AFE	0.0476781	0.55	0.75	0.75	0.67	0.77	0.83	0.83	NA
9659@uc001ema.2@uc001ell.1	AFE	0.0285714	0.65	0.57	0.55	0.66	0.44	0.48	0.42	0.54
9659@uc001eme.1@uc001ema.2	ALE	0.049746	0.33	0.66	0.66	0.52	0.32	0.04	0.15	NA
9659@uc001emf.1@uc001eme.1	ALE	0.0408331	0.86	0.91	0.89	0.93	0.84	0.8	0.86	0.8
9696@uc009voy.1@uc001azt.2uc001azu.2uc001azv.2	ALE	0.0485326	0.98	0.98	0.97	0.98	0.97	0.97	0.92	0.85
9730@uc003dbe.1@uc003dbf.1	ALE	0.0285714	0.56	0.54	0.63	0.46	0.64	0.65	0.76	0.75
9732@uc003vfv.1@uc003vga.1	AFE	0.0285714	0.53	0.67	0.81	0.62	0.3	0.47	0.35	0.2
9732@uc003vfv.1@uc003vgb.1	AFE	0.029401	0.33	0.35	0.16	0.29	0.73	0.57	0.59	0.73
9765@uc003kgp.2@uc003kgr.2uc003kgq.2uc003kgs.2uc003kgt.2uc003kgu.2	ALE	0.0396087	0.91	0.92	0.91	0.93	0.95	0.93	0.96	0.96
9857@uc001gnv.1@uc001gnt.1	AFE	0.049746	0.55	0.76	0.62	0.46	0.32	0.32	0.21	NA
9882@uc001vjm.1@uc001vjl.1uc010aes.1	AFE	0.049746	0.16	0.03	0.13	0.17	0.21	0.21	0.9	NA
9906@uc001aib.1@uc001ahy.2uc001ahz.2	ALE	0.0285714	0.17	0.25	0.18	0.14	0.37	0.73	0.48	0.59
9910@uc001gkf.1@uc001gjz.2	AFE	0.029401	0.84	0.87	0.86	0.87	0.32	0.74	0.7	0.55
9910@uc001gkf.1@uc001gkc.2	AFE	0.0420664	0.04	0.02	0.03	0.01	0.11	0.04	0.08	0.3
9910@uc001gkh.2@uc001gjz.2	AFE	0.0420664	0.93	0.9	0.83	0.89	0.48	0.83	0.75	0.63
9910@uc001gkh.2@uc001gkc.2	AFE	0.0265187	0.02	0.01	0.02	0.02	0.07	0.04	0.05	0.21
chr1:110096831:110096865:-@chr1:110096295|110096338:110096140:-	A3SS	0.0255801	0.9	0.9	0.93	0.9	0.96	0.95	0.97	0.95
chr1:111294268:111293996|111293992:-@chr1:111291368:111292541:-	A5SS	0.029401	0.16	0.23	0.07	0.2	0.26	0.26	0.39	0.48
chr1:111470372:111470439:-@chr1:111464815:111464838:-@chr1:111464661:111464736:-@chr1:111463783:111464104:-	MXE	0.0408331	0.95	0.96	0.98	0.96	0.91	0.95	0.9	0.85
chr1:114914216:114914142|114914132:-@chr1:114911539:114912400:-	A5SS	0.0285714	0.23	0.34	0.26	0.25	0.41	0.38	0.37	0.64
chr1:116920902:116921455:-@chr1:116918551:116920901:-	TandemUTR	0.0284295	0.96	0.96	0.83	0.85	0.98	0.99	0.98	0.97
chr1:117098776:117099096|117099032:+@chr1:117104547:117104965:+	A5SS	0.0210706	0.99	0.99	0.99	0.99	0.97	0.92	0.96	0.87
chr1:11819643:11819800:+@chr1:11819987|11820021:11820143:+	A3SS	0.029401	0.73	0.93	0.81	0.91	0.66	0.58	0.44	0.44
chr1:1198909:1199128:-@chr1:1188589:1188629:-@chr1:1182446:1182553:-	SE	0.049746	0.51	0.52	0.43	0.43	0.28	0.12	0.34	NA
chr1:1360766:1361064:+@chr1:1362367:1362727:+@chr1:1364324:1368125:+	SE	0.0284295	1	1	0.99	0.99	0.98	0.97	0.95	0.81
chr1:147842379:147843324:+@chr1:147844232:147844286:+@chr1:147936833:147937076:+	SE	0.029401	0.62	0.41	0.44	0.67	0.23	0.23	0.24	0.25
chr1:148026546:148026797:+@chr1:148028234:148028518:+@chr1:148029417:148030706:+	SE	0.0476781	0.87	0.98	0.92	0.98	0.74	0.73	0.74	NA
chr1:148395729:148395833:+@chr1:148396190:148396304:+@chr1:148397638:148398883:+	SE	0.0284295	0.98	0.97	0.96	0.98	0.94	0.94	0.59	0.86
chr1:149045786:149045906:-@chr1:149045415:149045465:-@chr1:149045198:149045324:-	SE	0.0396087	0	0.01	0.03	0.01	0.03	0.05	0.05	0.21
chr1:149554673:149555609:-@chr1:149549311:149549355:-@chr1:149546674:149546901:-	SE	0.029401	0.27	0.31	0.31	0.2	0.37	0.34	0.36	0.7
chr1:149604706:149604784:-@chr1:149604289:149604338:-	RI	0.0285714	0.42	0.52	0.51	0.39	0.55	0.56	0.57	0.64
chr1:152459442:152459898:-@chr1:152453557:152453674:-@chr1:152452993:152453046:-	SE	0.029401	0.95	0.95	0.93	0.92	0.78	0.91	0.82	0.39
chr1:152473691:152473892|152473859:+@chr1:152474296:152474391:+	A5SS	0.049746	0.22	0.19	0.17	0.2	0.13	0.09	0.13	NA
chr1:152514050:152514101:+@chr1:152514178|152514254:152514360:+	A3SS	0.0285714	0.08	0.06	0.05	0.09	0.19	0.1	0.2	0.13
chr1:153212608:153212570|153212528:-@chr1:153209132:153209299:-	A5SS	0.0285714	0.04	0.21	0.17	0.23	0.27	0.44	0.3	0.41
chr1:153213348:153213592:-@chr1:153212570:153212608:-@chr1:153209132:153209299:-	SE	0.0284295	0.04	0.03	0.03	0.04	0.05	0.07	0.1	0.19
chr1:153241736:153241786:+@chr1:153241943:153242043:+@chr1:153253755:153254914:+	SE	0.029401	0.55	0.55	0.45	0.59	0.4	0.43	0.28	0.32
chr1:153241770:153242043:+@chr1:153249358:153249497:+@chr1:153253115:153253193:+@chr1:153253755:153254914:+	MXE	0.0408331	0.24	0.41	0.35	0.41	0.24	0.21	0.2	0.18
chr1:153290386:153290565:+@chr1:153291617|153291771:153291877:+	A3SS	0.049746	0.08	0.01	0.07	0.08	0.09	0.16	0.18	NA
chr1:154014037:154014235:-@chr1:154012810:154012896:-@chr1:154010723:154011588:-	SE	0.049746	0.98	0.96	0.95	0.95	0.89	0.93	0.27	NA
chr1:154530433:154530651:-@chr1:154529844|154529991:154529735:-	A3SS	0.0255801	0.95	0.95	0.89	0.95	0.96	0.97	0.98	0.97
chr1:1548674:1548942|1548922:+@chr1:1549017:1549452:+	A5SS	0.0284295	0.88	0.87	0.88	0.89	0.95	0.97	0.95	0.93
chr1:155046077:155046223:-@chr1:155045619:155045906:-@chr1:155042728:155043761:-	SE	0.0408331	0.99	0.97	0.96	0.99	0.95	0.93	0.96	0.92
chr1:15723934:15723999:-@chr1:15717377|15717477:15717192:-	A3SS	0.049746	0.9	0.71	0.91	0.92	0.94	0.94	0.93	NA
chr1:158975494:158975770:+@chr1:158975926:158976164:+@chr1:158984608:158984928:+	SE	0.0435966	0.02	0.01	0.02	0.02	0.07	0.09	0.12	NA
chr1:158975494:158975770:+@chr1:158986235|158986237:158986507:+	A3SS	0.0285714	0.95	0.97	0.89	0.98	0.54	0.44	0.52	0.49
chr1:158984608:158984928:+@chr1:158986235:158986507:+@chr1:158988600:158989903:+	SE	0.0274686	0.98	0.99	0.98	0.99	0.93	0.85	0.93	0.95
chr1:158986235:158986546|158986507:+@chr1:158986718:158986837:+	A5SS	0.0285714	0.05	0.07	0.11	0.06	0.16	0.32	0.34	0.25
chr1:159451648:159451784:+@chr1:159454400:159454491:+@chr1:159454655:159454792:+	SE	0.0284295	0.98	0.99	0.98	0.99	0.95	0.91	0.88	0.84
chr1:159451648:159451784:+@chr1:159454400:159454494:+@chr1:159454655:159454792:+	SE	0.029401	0.97	0.99	0.97	0.98	0.93	0.88	0.86	0.71
chr1:159747248:159747370:+@chr1:159750309:159750346:+@chr1:159754389:159756215:+	SE	0.0284295	0.99	0.97	0.94	0.99	0.72	0.67	0.67	0.87
chr1:159909389:159909643:+@chr1:159910374:159910487:+	RI	0.049746	0.02	0	0.01	0.01	0.03	0.16	0.05	NA
chr1:1628883:1628824|1628708:-@chr1:1626941:1627031:-	A5SS	0.0285714	0.33	0.64	0.7	0.38	0.73	0.75	0.8	0.72
chr1:16551337:16551570:-@chr1:16527863|16527931:16527790:-	A3SS	0.049746	0.26	0.26	0.24	0.43	0.2	0.14	0.17	NA
chr1:166000919:166001610:+@chr1:166009097:166009229:+@chr1:166023681:166027780:+	SE	0.029401	0.12	0.22	0.09	0.12	0.02	0.03	0.05	0.08
chr1:171723625:171723777:+@chr1:171723778:171724568:+	TandemUTR	0.0285714	0.87	0.84	0.79	0.83	0.91	0.95	0.93	0.9
chr1:177317496:177318145:+@chr1:177318698:177318811:+@chr1:177323669:177324221:+	SE	0.0408331	0.95	0.97	0.97	0.96	0.94	0.95	0.9	0.71
chr1:17831403:17831548:+@chr1:17833630:17833644:+@chr1:17833917:17834098:+	SE	0.049746	0.93	0.91	0.91	0.76	0.99	0.96	0.95	NA
chr1:182290485:182290620:+@chr1:182306373:182306489:+@chr1:182307914:182309042:+	SE	0.0476781	0.04	0.06	0.06	0.04	0.14	0.07	0.31	NA
chr1:199209028:199209844:-@chr1:199205139:199209027:-	TandemUTR	0.0485326	0.99	0.98	0.99	0.99	0.98	0.96	0.98	0.92
chr1:202921071:202921489:-@chr1:202868895:202868997:-@chr1:202852914:202855969:-	SE	0.0285714	0.22	0.26	0.17	0.32	0.15	0.02	0.06	0.04
chr1:203827789:203828038:+@chr1:203833531:203833601:+@chr1:203834882:203835002:+	SE	0.049746	0.92	0.97	0.84	0.88	0.99	0.98	0.99	NA
chr1:204824342:204824639:+@chr1:204825135|204826781:204829227:+	A3SS	0.0285714	0.17	0.06	0.14	0.04	0.2	0.19	0.28	0.43
chr1:204825135:204825250:+@chr1:204826781:204829227:+	RI	0.0285714	0.14	0.04	0.09	0.03	0.15	0.16	0.31	0.33
chr1:205561440:205561833:+@chr1:205562204:205562257:+@chr1:205562350:205562539:+	SE	0.0265187	0.01	0	0	0	0.02	0.03	0.04	0.22
chr1:205562350:205562535:+@chr1:205564527:205564712:+@chr1:205565590:205566032:+	SE	0.0485326	0.99	1	1	1	0.99	0.99	0.97	0.89
chr1:205562350:205562535:+@chr1:205564527:205564718:+@chr1:205565590:205566032:+	SE	0.020208	1	1	1	1	0.99	0.99	0.97	0.91
chr1:205562350:205562535:+@chr1:205564527|205564602:205564718:+	A3SS	0.0485326	0.99	1	1	1	0.99	0.99	0.97	0.87
chr1:205562350:205562535:+@chr1:205564602:205564718:+@chr1:205565590:205566032:+	SE	0.0255801	0.99	1	1	1	0.97	0.97	0.9	0.79
chr1:205562350:205562539|205562535:+@chr1:205564527:205564718:+	A5SS	0.0210706	0.01	0.01	0.01	0.01	0.02	0.03	0.05	0.07
chr1:205564527:205564718:+@chr1:205565590|205565592:205565689:+	A3SS	0.0371882	0.99	1	1	1	0.99	0.97	0.96	0.9
chr1:205564527:205564718|205564712:+@chr1:205565590:205566032:+	A5SS	0.0371882	0.99	1	1	1	0.98	0.99	0.95	0.9
chr1:205579365:205579385:+@chr1:205587415:205587529:+@chr1:205590106:205590190:+@chr1:205599514:205601066:+	MXE	0.029401	0.24	0.08	0.08	0.04	0.48	0.33	0.68	0.38
chr1:205579365:205579385:+@chr1:205590106:205590190:+@chr1:205593975:205594067:+@chr1:205599514:205601066:+	MXE	0.0408331	0.41	0.26	0.16	0.16	0.44	0.58	0.41	0.55
chr1:205579365:205579385:+@chr1:205590106:205590190:+@chr1:205598484:205598589:+@chr1:205599514:205601066:+	MXE	0.029401	0.14	0.04	0.06	0.04	0.41	0.27	0.48	0.59
chr1:205579365:205579385:+@chr1:205590106:205590190:+@chr1:205599514:205601066:+	SE	0.0284295	0.04	0.01	0.01	0	0.08	0.08	0.26	0.43
chr1:205579365:205579385:+@chr1:205593975:205594067:+@chr1:205599514:205601066:+	SE	0.0265187	0.03	0.01	0.01	0.01	0.08	0.14	0.22	0.37
chr1:205579365:205579385:+@chr1:205598484:205598589:+@chr1:205599514:205601066:+	SE	0.029401	0.02	0.01	0.01	0	0.09	0.04	0.26	0.38
chr1:2114938:2115209:-@chr1:2111012:2111080:-@chr1:2108137:2108505:-	SE	0.0274686	0.94	0.94	0.89	0.89	0.84	0.84	0.87	0.77
chr1:212558825:212558949:+@chr1:212564607:212564674:+@chr1:212567588:212567690:+	SE	0.0435966	0.96	0.95	0.95	0.95	0.93	0.94	0.77	NA
chr1:22032547:22032694:-@chr1:22032462|22032464:22032348:-	A3SS	0.035993	0.99	0.98	0.99	0.99	0.98	0.97	0.97	0.94
chr1:226362559:226363642:-@chr1:226362408|226362461:226362301:-	A3SS	0.029401	0.24	0.42	0.44	0.24	0.74	0.5	0.59	0.67
chr1:226394381:226396153:+@chr1:226399816|226399835:226399948:+	A3SS	0.0396087	0.07	0.1	0.07	0.06	0.11	0.1	0.21	0.21
chr1:231158716:231158812:+@chr1:231172278:231172487:+@chr1:231180532:231181171:+	SE	0.0420664	0.95	0.98	0.96	0.97	0.94	0.95	0.91	0.71
chr1:2324344:2324525:+@chr1:2324526:2325050:+	TandemUTR	0.029401	0.62	0.58	0.46	0.59	0.69	0.69	0.67	0.92
chr1:234372333:234372959:+@chr1:234375625:234375771:+@chr1:234398629:234398704:+	SE	0.049746	0.06	0.12	0.07	0.12	0.26	0.15	0.45	NA
chr1:234778084:234778176:+@chr1:234778177:234779189:+	TandemUTR	0.0408331	0.45	0.43	0.49	0.45	0.49	0.51	0.55	0.52
chr1:244863849:244863935:+@chr1:244864398:244864512:+	RI	0.0415863	0.01	0.03	0.01	0.02	0	0	0	NA
chr1:247174638:247174701:+@chr1:247178101:247178223:+@chr1:247190935:247191013:+@chr1:247197404:247198344:+	MXE	0.0265187	0.24	0.42	0.25	0.35	0.55	0.47	0.55	0.55
chr1:25551960:25552052:+@chr1:25555871:25555935:+@chr1:25559738:25561439:+	SE	0.0396087	0.22	0.19	0.15	0.22	0.15	0.13	0.13	0.05
chr1:28375690:28376286:-@chr1:28354651:28354795:-@chr1:28346253:28350157:-	SE	0.0284295	0.02	0.03	0.06	0.02	0.1	0.3	0.36	0.3
chr1:28375690:28376286:-@chr1:28371363:28371625:-@chr1:28346253:28350157:-	SE	0.029401	0.03	0.04	0.04	0.01	0.05	0.14	0.26	0.41
chr1:28375690:28376286:-@chr1:28371555:28371625:-@chr1:28354651:28354795:-@chr1:28346253:28350157:-	MXE	0.0285714	0.05	0.09	0.14	0.06	0.28	0.38	0.45	0.53
chr1:28414038:28414094:-@chr1:28410127:28410248:-@chr1:28409258:28409735:-	SE	0.049746	0.28	0.49	0.33	0.28	0.22	0.12	0.26	NA
chr1:28937358:28937437|28937428:+@chr1:28941502:28943085:+	A5SS	0.0274686	0.98	0.97	0.98	0.97	0.96	0.96	0.92	0.54
chr1:29359474:29359616:-@chr1:29358473:29358585:-	RI	0.0285714	0.16	0.11	0.12	0.15	0.21	0.18	0.2	0.46
chr1:30987890:30987983:-@chr1:30987074:30987150:-	RI	0.049746	0.04	0.02	0.02	0.01	0.05	NA	0.27	0.18
chr1:32514795:32514974:+@chr1:32517769|32517859:32517935:+	A3SS	0.0284295	0.03	0.03	0.04	0.05	0.07	0.07	0.31	0.26
chr1:32624967:32625083:-@chr1:32622185|32622236:32622018:-	A3SS	0.0408331	0.12	0.12	0.19	0.11	0.11	0.06	0.05	0.07
chr1:33319317:33319696:+@chr1:33319789:33320000:+@chr1:33320366:33321330:+	SE	0.049746	0.1	0.13	0.22	0.08	0.25	0.37	0.25	NA
chr1:33587785:33588101:-@chr1:33572478|33572480:33572278:-	A3SS	0.0476781	0.95	0.96	0.95	0.97	0.89	0.9	0.89	NA
chr1:36704809:36705015:-@chr1:36704266:36704388:-	RI	0.049746	0.99	0.97	0.87	0.99	0.84	0.83	0.76	NA
chr1:38250971:38251124:+@chr1:38254618:38254679:+@chr1:38255927:38256029:+	SE	0.049746	0.98	0.97	0.98	0.99	0.96	0.94	0.77	NA
chr1:41284857:41284677|41284666:-@chr1:41275621:41275800:-	A5SS	0.049746	0.9	0.94	0.92	0.9	0.87	0.79	0.89	NA
chr1:42156671:42157176:-@chr1:42087293|42087347:42087129:-	A3SS	0.049746	0.64	0.8	0.8	0.79	0.9	0.86	0.88	NA
chr1:44212656:44213366:+@chr1:44213924:44214107:+@chr1:44214349:44214432:+	SE	0.0420664	0.3	0.12	0.23	0.11	0.49	0.59	0.33	0.3
chr1:44486198:44486297:-@chr1:44480174:44480339:-@chr1:44468576:44468729:-@chr1:44459329:44459899:-	MXE	0.0420664	0.7	0.77	0.57	0.55	0.55	0.41	0.37	0.51
chr1:45800048:45800137:+@chr1:45804828:45804947:+@chr1:45805128:45806436:+	SE	0.0177061	1	1	1	1	0.99	0.99	0.99	0.97
chr1:46547360:46547386:+@chr1:46548156:46548303:+@chr1:46548414:46548575:+	SE	0.0284295	0.07	0.09	0.1	0.1	0.12	0.12	0.14	0.15
chr1:46547360:46547386:+@chr1:46548160:46548303:+@chr1:46548414:46548575:+	SE	0.0284295	0.06	0.07	0.09	0.09	0.11	0.1	0.13	0.11
chr1:52596591:52596721:-@chr1:52596041:52596176:-	RI	0.029401	0.48	0.56	0.72	0.51	0.77	0.81	0.8	0.77
chr1:54127168:54127247:-@chr1:54121374:54121522:-@chr1:54116870:54116983:-	SE	0.049746	0.9	0.89	0.89	0.91	0.96	0.94	0.92	NA
chr1:6447022:6447100:-@chr1:6445774|6445794:6445510:-	A3SS	0.0285714	0.74	0.54	0.51	0.85	0.48	0.42	0.41	0.17
chr1:6451689:6451888:-@chr1:6450540|6451233:6450472:-	A3SS	0.0415863	0.96	0.96	0.95	0.96	0.94	0.93	0.93	NA
chr1:65045477:65045573:+@chr1:65045726:65045745:+	RI	0.0285714	0.5	0.55	0.51	0.57	0.37	0.45	0.48	0.43
chr1:86634304:86634610:-@chr1:86622947:86623072:-@chr1:86621405:86621467:-	SE	0.0285714	0.1	0.25	0.31	0.34	0.47	0.65	0.59	0.45
chr1:87100990:87101816:-@chr1:87100714:87100989:-	TandemUTR	0.0324733	0.02	0.03	0.03	0.03	0.02	0.01	0.01	0.01
chr1:8849896:8849769|8849756:-@chr1:8848925:8849147:-	A5SS	0.0485326	0.01	0.01	0.02	0.01	0.02	0.02	0.08	0.22
chr1:8861226:8861936:-@chr1:8857470:8857560:-@chr1:8853098:8854632:-	SE	0.0177061	1	1	1	1	0.99	0.99	0.99	0.91
chr1:89297588:89297697:-@chr1:89297303|89297314:89297112:-	A3SS	0.0476781	0.99	1	0.99	1	0.96	0.95	0.94	NA
chr1:89298595:89298468|89298442:-@chr1:89297162:89297697:-	A5SS	0.0284295	0.01	0	0.01	0	0.06	0.03	0.07	0.35
chr1:924856:924776|924769:-@chr1:924203:924675:-	A5SS	0.0285714	0.96	0.95	0.94	0.97	0.92	0.93	0.87	0.8
chr10:100173500:100173634:-@chr10:100173355:100173415:-	RI	0.0420664	0.36	0.29	0.15	0.23	0.15	0.14	0.09	0.12
chr10:102276301:102276146|102275943:-@chr10:102273476:102273676:-	A5SS	0.0396087	0.06	0.05	0.07	0.06	0.09	0.07	0.09	0.08
chr10:102740616:102740801|102740757:+@chr10:102742937:102744150:+	A5SS	0.049746	0.45	0.46	0.51	0.46	0.16	0.4	0.33	NA
chr10:104252347:104252504:-@chr10:104240296:104240360:-@chr10:104238810:104238885:-	SE	0.0371882	0.97	0.97	0.97	0.96	0.95	0.96	0.93	0.85
chr10:104392296:104394934:+@chr10:104404400:104404495:+@chr10:104404827:104405060:+	SE	0.0485326	0.99	0.99	0.98	0.99	0.97	0.98	0.98	0.96
chr10:104942983:104943270:-@chr10:104930932:104931075:-@chr10:104924603:104924729:-	SE	0.0476781	0.84	0.71	0.93	0.71	0.94	0.97	0.94	NA
chr10:104942983:104943270:-@chr10:104931075|104931079:104930978:-	A3SS	0.049746	0.31	0.33	0.27	0.27	0.51	0.46	0.38	NA
chr10:112667869:112667961:-@chr10:112651286:112651360:-@chr10:112648476:112650274:-	SE	0.0285714	0.89	0.8	0.74	0.98	0.35	0.26	0.06	0.29
chr10:12244218:12244294:+@chr10:12249758:12249898:+@chr10:12251263:12252516:+	SE	0.029401	0.15	0.25	0.26	0.3	0.47	0.66	0.47	0.4
chr10:12292295:12292327:+@chr10:12297745:12297840:+@chr10:12299366:12299472:+	SE	0.0408331	0.46	0.43	0.47	0.5	0.5	0.55	0.54	0.54
chr10:12317053:12317128:+@chr10:12319149:12319271:+@chr10:12320462:12320490:+	SE	0.029401	0.53	0.53	0.52	0.59	0.5	0.51	0.36	0.48
chr10:123288096:123288219:-@chr10:123269483:123269673:-@chr10:123264627:123264823:-@chr10:123253294:123253445:-	MXE	0.0285714	0.23	0.25	0.29	0.31	0.49	0.32	0.42	0.71
chr10:124732778:124733020|124732976:+@chr10:124735806:124737010:+	A5SS	0.049746	0.36	0.32	0.55	0.47	0.24	0.15	0.15	NA
chr10:125841830:125841965:-@chr10:125795173:125796230:-@chr10:125794086:125794425:-	SE	0.049746	0.9	0.91	0.81	0.81	0.53	0.74	0.63	NA
chr10:126385195:126385446:-@chr10:126374717:126374771:-@chr10:126360166:126360938:-	SE	0.049746	0.91	0.83	0.87	0.87	0.93	0.97	0.95	NA
chr10:15223427:15223571:-@chr10:15222992:15223034:-@chr10:15217279:15217423:-	SE	0.029401	0.09	0.19	0.15	0.16	0.25	0.21	0.21	0.79
chr10:24862005:24862172:+@chr10:24865709:24865828:+@chr10:24873916:24876778:+	SE	0.0285714	0.81	0.85	0.96	0.8	0.71	0.63	0.72	0.41
chr10:27525936:27526363:-@chr10:27524150:27525935:-	TandemUTR	0.0408331	0.97	0.98	0.96	0.97	0.95	0.96	0.84	0.91
chr10:29744292:29744347:+@chr10:29747117:29747239:+@chr10:29749426:29752144:+	SE	0.0408331	0.05	0.06	0.05	0.03	0.07	0.12	0.06	0.29
chr10:29744292:29744347:+@chr10:29749426:29749708:+@chr10:29787209:29787722:+	SE	0.029401	0.91	0.79	0.93	0.92	0.74	0.78	0.74	0.72
chr10:30787019:30787175|30787171:+@chr10:30788190:30788436:+	A5SS	0.0284295	0.02	0.01	0.02	0.01	0.03	0.07	0.6	0.08
chr10:3135971:3136136:+@chr10:3137307:3137351:+@chr10:3137585:3137693:+	SE	0.020208	0.99	0.99	0.99	0.99	0.98	0.98	0.44	0.87
chr10:44785619:44787302:+@chr10:44797975|44797979:44798117:+	A3SS	0.0408331	0.96	0.95	0.93	0.96	0.93	0.85	0.87	0.59
chr10:45276685:45277658:-@chr10:45275194:45275331:-@chr10:45274574:45274721:-	SE	0.049746	0.06	0.05	0.08	0.06	0.04	0.02	0.03	NA
chr10:46503540:46503743:+@chr10:46505540:46505695:+@chr10:46506731:46508326:+	SE	0.0285714	0.9	0.83	0.89	0.82	0.71	0.73	0.49	0.75
chr10:5878732:5878831:-@chr10:5876850:5876988:-@chr10:5867817:5868019:-	SE	0.029401	0.87	0.86	0.84	0.78	0.9	0.93	0.89	0.89
chr10:59797689:59797786|59797782:+@chr10:59798486:59800519:+	A5SS	0.0274686	0.03	0.03	0.02	0.02	0.05	0.04	0.04	0.16
chr10:6048114:6048308:-@chr10:6042437|6042536:6042336:-	A3SS	0.0420664	0.97	0.94	0.93	0.99	0.86	0.92	0.93	0.73
chr10:6299104:6299160:+@chr10:6301488|6301538:6301662:+	A3SS	0.049746	0.06	0.01	0.03	0.05	0.1	0.1	0.22	NA
chr10:6302905:6303496:+@chr10:6304824:6304953:+@chr10:6305927:6305989:+	SE	0.049746	0.98	0.99	0.92	0.99	0.91	0.86	0.79	NA
chr10:69396446:69396565:-@chr10:69388876:69388899:-@chr10:69386641:69386739:-	SE	0.049746	0.07	0.12	0.04	0.1	0.02	0.03	0.02	NA
chr10:69768266:69768450|69768405:+@chr10:69768903:69770016:+	A5SS	0.029401	0.83	0.81	0.82	0.8	0.77	0.77	0.78	0.59
chr10:69768266:69768454|69768405:+@chr10:69768903:69770016:+	A5SS	0.0396087	0.66	0.64	0.64	0.62	0.62	0.59	0.59	0.47
chr10:71600175:71600291:-@chr10:71591620:71591689:-@chr10:71591041:71591500:-	SE	0.0396087	0.98	0.97	0.97	0.96	0.96	0.95	0.95	0.76
chr10:73703683:73703824:+@chr10:73703921:73704185:+@chr10:73704459:73705837:+	SE	0.0255801	0.99	1	1	1	0.98	0.98	0.88	0.68
chr10:73703683:73703824:+@chr10:73703921:73704192:+@chr10:73704459:73705837:+	SE	0.0408331	0.95	0.99	0.99	0.94	0.94	0.9	0.62	0.49
chr10:74121895:74122065:+@chr10:74138047:74138134:+@chr10:74145618:74145666:+@chr10:74190315:74190436:+	MXE	0.049746	0.49	0.44	0.52	0.58	0.24	0.21	0.24	NA
chr10:75176569:75176768:+@chr10:75189386:75189558:+@chr10:75189782:75190150:+	SE	0.0408331	0.94	0.92	0.94	0.96	0.87	0.89	0.92	0.75
chr10:75230404:75230523:+@chr10:75230781|75230849:75230959:+	A3SS	0.029401	0.93	0.95	0.95	0.96	0.9	0.91	0.88	0.74
chr10:75246881:75246787|75246779:-@chr10:75244767:75245011:-	A5SS	0.0285714	0.09	0.05	0.03	0.11	0.16	0.18	0.4	0.19
chr10:75538735:75538920:+@chr10:75541673:75541876:+@chr10:75543948:75544151:+	SE	0.0265187	0.05	0.05	0.03	0.05	0.1	0.11	0.07	0.22
chr10:79466958:79467068:+@chr10:79478745:79478989:+@chr10:79484295:79486576:+	SE	0.029401	0.48	0.45	0.5	0.45	0.7	0.75	0.55	0.59
chr10:90964221:90964563:-@chr10:90963307:90964220:-	TandemUTR	0.0371882	0.98	0.99	0.99	0.99	0.98	0.96	0.97	0.9
chr10:91082217:91082364:+@chr10:91087158:91087279:+@chr10:91088398:91090708:+	SE	0.0408331	0.01	0.01	0.03	0	0.11	0.03	0.07	0.16
chr10:91142278:91142454:+@chr10:91142844:91142940:+@chr10:91149627:91149740:+@chr10:91152018:91153732:+	MXE	0.0285714	0.67	0.86	0.83	0.58	0.38	0.48	0.47	0.4
chr10:91142278:91142454:+@chr10:91149627:91149740:+@chr10:91152018:91153732:+	SE	0.0284295	0.08	0.4	0.2	0.08	0.02	0.04	0.04	0.07
chr10:91142278:91142454:+@chr10:91149632:91149740:+@chr10:91152018:91153732:+	SE	0.0284295	0.1	0.4	0.19	0.1	0.02	0.05	0.05	0.08
chr10:96261330:96261401:+@chr10:96271702:96271830:+@chr10:96280949:96281207:+	SE	0.0284295	0.44	0.27	0.36	0.36	0.48	0.57	0.76	0.48
chr10:97088880:97089074:-@chr10:97072493:97072552:-@chr10:97071710:97071768:-	SE	0.049746	0.03	0.08	0.15	0.24	0.01	0.02	0.02	NA
chr11:101561959:101562078|101562072:+@chr11:101581834:101582027:+	A5SS	0.0476781	0.14	0.11	0.08	0.11	0.16	0.16	0.25	NA
chr11:101695818:101695947:+@chr11:101696227:101696341:+@chr11:101697778:101701303:+	SE	0.0265187	0.01	0.01	0.01	0.02	0.03	0.05	0.06	0.26
chr11:10283207:10283352:+@chr11:10283803:10283921:+	RI	0.035993	0.04	0.02	0.03	0.03	0.02	0.01	0.01	0.01
chr11:104402779:104403110:-@chr11:104402163:104402293:-@chr11:104401445:104401537:-	SE	0.0255801	0.99	1	1	1	0.98	0.98	0.94	0.88
chr11:104410411:104410361|104410145:-@chr11:104406791:104407217:-	A5SS	0.020208	1	1	1	1	0.99	0.99	0.97	0.77
chr11:104411044:104411533:-@chr11:104410325|104410411:104410145:-	A3SS	0.049746	0.93	0.93	0.95	0.94	0.97	0.96	0.98	NA
chr11:104411044:104411533:-@chr11:104410325|104410639:104410145:-	A3SS	0.049746	0.85	0.83	0.87	0.87	0.94	0.91	0.97	NA
chr11:116557342:116557463|116557440:+@chr11:116557733:116557897:+	A5SS	0.049746	0.95	0.89	0.94	0.93	0.97	0.98	0.97	NA
chr11:117362326:117364427:+@chr11:117365367:117365545:+@chr11:117369166:117369335:+	SE	0.0435966	0.98	0.98	0.96	0.98	0.91	0.9	0.89	NA
chr11:117718478:117718701:-@chr11:117716300:117716518:-@chr11:117715700:117715831:-	SE	0.0274686	1	0.99	1	0.99	0.97	0.98	0.98	0.92
chr11:118489505:118489632:+@chr11:118489772|118489775:118489908:+	A3SS	0.0420664	0.09	0.12	0.22	0.06	0.22	0.32	0.26	0.47
chr11:118716615:118717692:-@chr11:118716104:118716360:-@chr11:118714860:118715768:-	SE	0.0408331	0.97	0.95	0.97	0.92	0.9	0.92	0.76	0.78
chr11:118770901:118771074:+@chr11:118845730:118845896:+@chr11:118874471:118876546:+	SE	0.0408331	0.71	0.43	0.87	0.7	0.92	0.93	0.92	0.87
chr11:125586520:125586935:+@chr11:125604330:125604441:+@chr11:125610100:125610192:+	SE	0.049746	0.38	0.44	0.42	0.38	0.13	0.27	0.31	NA
chr11:128349229:128350107:-@chr11:128347558:128348537:-	RI	0.0284295	0.06	0.02	0.02	0.03	0.12	0.07	0.07	0.15
chr11:129612198:129612115|129611898:-@chr11:129601784:129609378:-	A5SS	0.029401	0.66	0.49	0.69	0.69	0.75	0.73	0.7	0.81
chr11:13255795:13256046:+@chr11:13288110:13288182:+@chr11:13328068:13328193:+	SE	0.049746	0.92	0.87	0.9	0.87	0.85	0.86	0.84	NA
chr11:17856331:17856367:-@chr11:17824708:17824884:-@chr11:17766171:17766536:-	SE	0.0408331	0.03	0.04	0.03	0.02	0.06	0.05	0.17	0.04
chr11:18260073:18260343:-@chr11:18258632:18258765:-@chr11:18256791:18258065:-	SE	0.0210706	0.02	0.02	0.02	0.02	0.1	0.07	0.21	0.08
chr11:18300256:18300611:-@chr11:18290037:18290147:-@chr11:18289510:18289574:-	SE	0.049746	0.68	0.35	0.57	0.83	0.27	0.27	0.29	NA
chr11:1857893:1858030:+@chr11:1859211|1859238:1859402:+	A3SS	0.0371882	0.01	0.02	0.01	0.01	0.03	0.02	0.08	0.05
chr11:32078649:32078730:+@chr11:32081126:32081324:+@chr11:32081403:32081602:+	SE	0.0456278	0	0.01	0.01	0	0.02	0.02	0.12	NA
chr11:35167958:35168188|35168095:+@chr11:35186228:35186329:+	A5SS	0.0396087	0.99	0.98	0.97	0.99	0.97	0.96	0.82	0.82
chr11:36256603:36256769:-@chr11:36255215:36255249:-@chr11:36254263:36254366:-	SE	0.0265187	0.98	0.98	0.98	0.99	0.97	0.94	0.93	0.86
chr11:440279:440637:+@chr11:448861:449402:+@chr11:450187:450288:+	SE	0.0285714	0.28	0.1	0.36	0.02	0.54	0.56	0.42	0.43
chr11:44061295:44061437:+@chr11:44061550:44061703:+@chr11:44061821:44062367:+	SE	0.0285714	0.71	0.86	0.91	0.94	0.96	0.95	0.98	0.97
chr11:47237714:47238106:+@chr11:47238536|47238678:47238802:+	A3SS	0.0274686	0.99	0.98	0.98	0.99	0.94	0.96	0.97	0.97
chr11:47338167:47337980|47337978:-@chr11:47336308:47337133:-	A5SS	0.0408331	0.01	0.02	0.03	0.01	0.03	0.12	0.08	0.16
chr11:47605208:47605255:-@chr11:47603802:47603869:-@chr11:47600829:47600904:-	SE	0.0284295	0.6	0.7	0.6	0.53	0.39	0.39	0.5	0.32
chr11:47710665:47710798:-@chr11:47710245:47710347:-@chr11:47709409:47709689:-	SE	0.049746	0.62	0.67	0.51	0.62	0.48	0.4	0.33	NA
chr11:496609:497112:-@chr11:494888|495001:494824:-	A3SS	0.049746	0.91	0.86	0.92	0.91	0.72	0.77	0.84	NA
chr11:5675053:5675149:+@chr11:5676121|5676133:5676351:+	A3SS	0.0408331	0.97	0.98	0.99	0.99	0.97	0.92	0.94	0.84
chr11:5676121:5676223:+@chr11:5676286:5676351:+	RI	0.0420664	0.98	0.95	0.96	0.99	0.95	0.93	0.92	0.66
chr11:57084481:57084386|57084382:-@chr11:57078486:57078672:-	A5SS	0.020208	0	0	0	0	0.02	0.02	0.06	0.1
chr11:57129652:57130262:+@chr11:57130430|57130457:57130596:+	A3SS	0.0371882	0	0	0.01	0	0.01	0.02	0.08	0.11
chr11:59699660:59699555|59699451:-@chr11:59695645:59697178:-	A5SS	0.0371882	0.98	0.96	0.98	0.98	0.96	0.94	0.91	0.88
chr11:59702309:59702402:-@chr11:59700013:59700048:-@chr11:59699451:59699660:-	SE	0.049746	0.05	0.03	0.02	0.02	0.06	0.19	0.08	NA
chr11:603865:603785|603781:-@chr11:602624:603595:-	A5SS	0.0210706	0.03	0.03	0.03	0.03	0.05	0.09	0.04	0.1
chr11:605097:605728:-@chr11:604984|605007:604797:-	A3SS	0.0210706	0.99	0.99	0.99	0.99	0.98	0.97	0.96	0.91
chr11:60865484:60865562:+@chr11:60865871:60865960:+@chr11:60866509:60866543:+	SE	0.049746	0.6	0.58	0.49	0.58	0.36	0.45	0.4	NA
chr11:62405748:62406114:+@chr11:62406553:62406666:+@chr11:62406956:62408573:+	SE	0.0284295	0.02	0.02	0.01	0.03	0.07	0.06	0.07	0.14
chr11:62405748:62406114:+@chr11:62406715:62406855:+@chr11:62406956:62408573:+	SE	0.0396087	0.01	0.02	0	0.01	0.02	0.03	0.03	0.09
chr11:63122109:63122211:-@chr11:63114148:63114416:-@chr11:63097215:63099094:-	SE	0.0395986	0.99	1	0.99	1	0.98	0.98	0.98	NA
chr11:63122109:63122211:-@chr11:63115170:63115262:-@chr11:63114148:63114416:-	SE	0.0319112	0.01	0.01	0.01	0.01	0.02	0.05	0.07	NA
chr11:63748333:63748765:-@chr11:63748148:63748210:-@chr11:63747433:63748015:-	SE	0.0285714	0.25	0.08	0.19	0.09	0.36	0.48	0.59	0.52
chr11:63748333:63748765:-@chr11:63748148:63748261:-@chr11:63747433:63748015:-	SE	0.0408331	0.94	0.78	0.96	0.87	0.97	0.98	0.97	0.96
chr11:63750098:63750301:-@chr11:63749834:63749917:-@chr11:63748591:63749628:-	SE	0.0285714	0.86	0.71	0.66	0.82	0.61	0.62	0.63	0.43
chr11:63761175:63761270:+@chr11:63761468|63761569:63761703:+	A3SS	0.0284295	0.93	0.93	0.92	0.92	0.8	0.85	0.67	0.68
chr11:63767247:63767359:+@chr11:63767499:63767545:+	RI	0.0470574	0.01	0	0	0.01	0.02	0.02	0.02	0.01
chr11:63808815:63809428:+@chr11:63810558|63810705:63810929:+	A3SS	0.0420664	0.97	0.99	0.98	0.96	0.94	0.95	0.96	0.56
chr11:63877763:63877861:+@chr11:63878052:63878076:+@chr11:63879242:63881576:+	SE	0.0420664	0.58	0.7	0.63	0.42	0.36	0.42	0.21	0.15
chr11:64559568:64559711:+@chr11:64562620:64562881:+@chr11:64563734:64564620:+	SE	0.0420664	0.72	0.68	0.65	0.61	0.93	0.84	0.87	0.72
chr11:64845578:64846139:+@chr11:64846140:64846464:+	TandemUTR	0.049746	0.33	0.26	0.15	0.26	0.7	0.6	NA	0.55
chr11:64900583:64900722:-@chr11:64899239:64899943:-	RI	0.0420664	0.89	0.68	0.71	0.61	0.61	0.59	0.56	0.33
chr11:64911084:64911168:+@chr11:64913432:64913575:+@chr11:64917620:64917802:+	SE	0.0476781	0.93	0.89	0.93	0.89	0.96	0.94	0.95	NA
chr11:65186226:65186975:-@chr11:65186037|65186133:65185984:-	A3SS	0.049746	0.34	0.35	0.35	0.41	0.48	0.5	0.62	NA
chr11:65236044:65236326:+@chr11:65236394|65236397:65236492:+	A3SS	0.0456278	0.58	0.65	0.65	0.58	0.46	0.46	0.56	NA
chr11:65236853:65237105:+@chr11:65237395:65237550:+@chr11:65237640:65237714:+	SE	0.0284295	0.54	0.54	0.53	0.35	0.55	0.55	0.69	0.77
chr11:65420856:65421053:-@chr11:65418061:65418163:-@chr11:65414730:65417343:-	SE	0.0420664	0.58	0.35	0.69	0.76	0.21	0.35	0.29	0.33
chr11:65525957:65526677:-@chr11:65524523|65524528:65524350:-	A3SS	0.0420664	0.95	0.81	0.9	0.96	0.81	0.75	0.68	0.55
chr11:65525957:65526677:-@chr11:65524523|65524552:65524350:-	A3SS	0.0285714	0.88	0.8	0.79	0.81	0.68	0.59	0.34	0.53
chr11:65526087:65526212:-@chr11:65524453|65524528:65524350:-	A3SS	0.049746	0.68	0.92	0.93	0.92	0.61	0.67	0.6	NA
chr11:65961151:65961310:-@chr11:65960863:65960956:-@chr11:65959122:65960159:-	SE	0.0177061	0.01	0.01	0.01	0.01	0.02	0.02	0.02	0.03
chr11:66325078:66325208|66325149:+@chr11:66328042:66328237:+	A5SS	0.049746	0.11	0.16	0.07	0.11	0.21	0.25	0.18	NA
chr11:66825329:66825445:+@chr11:66825535:66825698:+	RI	0.0396087	0.11	0.08	0.09	0.09	0.13	0.13	0.11	0.32
chr11:66953574:66953642:+@chr11:66955415:66955562:+@chr11:66956647:66956704:+	SE	0.0285714	0.5	0.6	0.49	0.67	0.42	0.45	0.37	0.47
chr11:67565311:67565431|67565389:+@chr11:67565796:67566070:+	A5SS	0.0396087	0.98	0.98	0.97	0.99	0.97	0.94	0.94	0.73
chr11:67574180:67574297:+@chr11:67574530:67574707:+@chr11:67574784:67574975:+	SE	0.0284295	0.95	0.94	0.93	0.94	0.89	0.88	0.91	0.91
chr11:67984764:67984871:+@chr11:68039072:68039210:+@chr11:68043545:68043695:+	SE	0.049746	0.12	0.06	0.16	0.26	0.05	0.05	0.03	NA
chr11:68107087:68107173:+@chr11:68111971|68112022:68112068:+	A3SS	0.049746	0.44	0.53	0.47	0.53	0.4	0.27	0.39	NA
chr11:71387235:71387713:+@chr11:71387922|71387953:71388064:+	A3SS	0.049746	0.89	0.89	0.82	0.84	0.49	0.59	0.43	NA
chr11:71390099:71390246|71390118:+@chr11:71390478:71391498:+	A5SS	0.0285714	0.97	0.98	0.94	0.99	0.9	0.92	0.91	0.88
chr11:71476991:71477074:+@chr11:71477723:71477859:+@chr11:71482190:71482395:+	SE	0.049746	0.75	0.61	0.82	0.84	0.91	0.89	0.89	NA
chr11:72169987:72169806|72169755:-@chr11:72147636:72148074:-	A5SS	0.029401	0.91	0.95	0.92	0.92	0.88	0.85	0.76	0.45
chr11:73176009:73176685:+@chr11:73178028:73178183:+@chr11:73193720:73193772:+	SE	0.049746	0.65	0.56	0.32	0.35	0.19	0.19	0.17	NA
chr11:73365334:73365435:-@chr11:73364184:73364364:-@chr11:73363360:73363814:-	SE	0.020208	0.99	0.99	0.99	0.99	0.98	0.98	0.94	0.7
chr11:77209808:77209935:+@chr11:77229713:77229754:+@chr11:77231173:77231322:+	SE	0.0285714	0.39	0.34	0.33	0.32	0.45	0.41	0.61	0.66
chr11:854437:854511:+@chr11:855513:855825:+	RI	0.0420664	0.07	0.01	0.02	0.06	0.09	0.07	0.6	0.18
chr11:87685204:87685370:-@chr11:87681979:87682134:-@chr11:87673346:87673461:-	SE	0.0193595	1	1	1	1	0.99	0.99	0.96	0.96
chr11:87700928:87701012:-@chr11:87699215|87699259:87698933:-	A3SS	0.029401	0.96	0.99	0.96	0.94	0.92	0.87	0.83	0.74
chr11:87700928:87701012:-@chr11:87700745:87700832:-@chr11:87693629:87699259:-	SE	0.0371882	0.01	0.01	0.03	0.01	0.03	0.12	0.16	0.18
chr11:8789370:8789464:-@chr11:8728744:8728848:-@chr11:8708073:8709332:-	SE	0.0285714	0.96	0.91	0.95	0.89	0.83	0.79	0.76	0.63
chr11:93094126:93094226:+@chr11:93094768:93094864:+@chr11:93095855:93096103:+	SE	0.0285714	0.92	0.85	0.89	0.81	0.79	0.75	0.65	0.71
chr11:93115832:93116121|93116025:+@chr11:93120111:93120262:+	A5SS	0.049746	0.62	0.77	0.83	0.62	0.6	0.49	0.57	NA
chr11:9563565:9563650:+@chr11:9564572|9564621:9564742:+	A3SS	0.049746	0.92	0.87	0.85	0.91	0.94	0.96	0.94	NA
chr11:9736416:9736626:+@chr11:9758499:9758698:+@chr11:9785971:9787407:+	SE	0.049746	0.29	0.26	0.27	0.27	0.58	0.68	0.63	NA
chr12:102883424:102883620:-@chr12:102874539:102874656:-@chr12:102871322:102871442:-	SE	0.049746	0.74	0.8	0.57	0.74	0.43	0.54	0.47	NA
chr12:107456995:107456851|107456840:-@chr12:107455394:107456109:-	A5SS	0.0456278	0.97	0.95	0.97	0.95	0.89	0.92	0.92	NA
chr12:108372162:108373781:-@chr12:108370841:108372161:-	TandemUTR	0.029401	0.68	0.68	0.57	0.56	0.79	0.8	0.81	0.94
chr12:111900584:111900973:+@chr12:111909226:111909496:+@chr12:111917484:111917662:+	SE	0.049746	0.98	0.96	0.95	0.96	0.93	0.83	0.65	NA
chr12:111909226:111909496|111909271:+@chr12:111917484:111917662:+	A5SS	0.049746	0.95	0.9	0.9	0.97	0.83	0.71	0.48	NA
chr12:117025781:117026193:-@chr12:117025177:117025358:-@chr12:117017721:117018002:-	SE	0.0285714	0.5	0.38	0.43	0.47	0.62	0.61	0.75	0.51
chr12:118589942:118590591:+@chr12:118593683:118593856:+@chr12:118594489:118594652:+	SE	0.0255801	0.3	0.29	0.3	0.3	0.35	0.35	0.4	0.9
chr12:119960960:119961427:-@chr12:119955647:119955929:-@chr12:119953628:119953803:-	SE	0.0284295	0.98	0.98	0.99	0.99	0.95	0.96	0.85	0.87
chr12:120252769:120255626:-@chr12:120250644|120250683:120250502:-	A3SS	0.029401	0.65	0.62	0.62	0.66	0.57	0.58	0.46	0.32
chr12:121188694:121188799|121188795:+@chr12:121188924:121189051:+	A5SS	0.0415863	0.02	0.04	0.02	0.03	0.01	0.01	0.01	NA
chr12:122029846:122029938:+@chr12:122029939:122030542:+	TandemUTR	0.0420664	0.44	0.38	0.47	0.39	0.53	0.54	0.61	0.47
chr12:123023029:123023485:-@chr12:122994772:122994854:-@chr12:122993292:122993993:-	SE	0.0476781	0.77	0.85	0.9	0.85	0.91	0.94	0.94	NA
chr12:123378132:123378046|123377908:-@chr12:123375798:123376869:-	A5SS	0.0284295	0.72	0.91	0.91	0.89	0.94	0.96	0.99	0.94
chr12:123516672:123516785:-@chr12:123507605:123507661:-@chr12:123500314:123500366:-	SE	0.049746	0.67	0.76	0.73	0.83	0.87	0.84	0.84	NA
chr12:123964504:123964639:-@chr12:123964264|123964273:123963918:-	A3SS	0.0371882	0.98	0.99	0.99	0.99	0.95	0.98	0.96	0.84
chr12:129923082:129923131:+@chr12:129923334:129923418:+	RI	0.049746	0.56	0.44	0.42	0.56	0.62	0.58	0.71	NA
chr12:131829813:131829935:-@chr12:131828468:131828550:-@chr12:131828078:131828144:-	SE	0.029401	0.03	0.06	0.01	0.03	0.08	0.1	0.14	0.12
chr12:131964214:131964313:-@chr12:131962083:131962279:-@chr12:131958564:131959053:-	SE	0.049746	0.09	0.09	0.03	0.08	0.31	0.25	0.33	NA
chr12:21545966:21546149:+@chr12:21552584:21552762:+@chr12:21556496:21556577:+	SE	0.049746	0.95	0.93	0.93	0.96	0.91	0.89	0.92	NA
chr12:27768247:27768386:+@chr12:27779647:27779756:+@chr12:27781739:27782366:+	SE	0.0210706	0.99	0.99	0.99	0.99	0.97	0.98	0.94	0.9
chr12:30760709:30760877:-@chr12:30759160:30759282:-	RI	0.0420664	0.74	0.77	0.83	0.85	0.66	0.51	0.74	0.6
chr12:42439020:42439086:+@chr12:42440995:42441042:+@chr12:42448173:42448662:+	SE	0.049746	0.55	0.55	0.61	0.59	0.54	0.44	0.4	NA
chr12:45067797:45068022:+@chr12:45150203:45150312:+@chr12:45332440:45332628:+	SE	0.029401	0.42	0.42	0.49	0.41	0.7	0.56	0.5	0.66
chr12:46465437:46465521:-@chr12:46464129:46464267:-	RI	0.0285714	0.41	0.23	0.19	0.13	0.5	0.58	0.72	0.52
chr12:46526707:46526858:-@chr12:46526463|46526501:46526385:-	A3SS	0.0435966	0.98	0.95	0.97	0.96	0.99	0.99	0.99	NA
chr12:46837509:46837644:-@chr12:46833575|46833579:46833418:-	A3SS	0.049746	0.74	0.77	0.79	0.77	0.8	0.85	0.93	NA
chr12:47457460:47457571:-@chr12:47457154:47457281:-	RI	0.0435966	0.03	0.05	0.05	0.05	0.07	0.06	0.08	NA
chr12:47605350:47605877:-@chr12:47605161|47605216:47605096:-	A3SS	0.0284295	0.03	0.01	0.02	0.01	0.09	0.05	0.09	0.13
chr12:47605350:47605877:-@chr12:47605172|47605216:47605096:-	A3SS	0.029401	0.12	0.1	0.09	0.06	0.22	0.2	0.2	0.39
chr12:47678417:47678740:+@chr12:47689359:47689439:+@chr12:47698286:47699847:+	SE	0.0408331	0.08	0.08	0.12	0.07	0.12	0.13	0.14	0.28
chr12:48847151:48847554:-@chr12:48824819:48825019:-@chr12:48824253:48824414:-	SE	0.0285714	0.09	0.4	0.28	0.31	0.44	0.56	0.7	0.41
chr12:48847151:48847554:-@chr12:48845872:48845993:-@chr12:48834278:48834370:-@chr12:48824002:48824107:-	MXE	0.0285714	0.3	0.47	0.43	0.27	0.56	0.6	0.63	0.61
chr12:49982737:49982831:-@chr12:49982071:49982166:-@chr12:49979658:49979765:-	SE	0.0476781	0.93	0.9	0.93	0.91	0.89	0.79	0.79	NA
chr12:50736545:50736696:+@chr12:50737195:50737310:+	RI	0.049746	0.95	0.86	0.95	0.9	0.79	0.78	0.71	NA
chr12:50737403:50737585|50737581:+@chr12:50738739:50739558:+	A5SS	0.0285714	0.07	0.11	0.08	0.09	0.15	0.12	0.13	0.38
chr12:51995145:51995477:-@chr12:51994492|51994900:51994349:-	A3SS	0.0285714	0.73	0.76	0.81	0.84	0.68	0.62	0.56	0.31
chr12:52349199:52349392:-@chr12:52322804:52322915:-@chr12:52321608:52321755:-	SE	0.0396087	0	0.01	0.02	0.01	0.03	0.02	0.07	0.07
chr12:53054024:53054186:-@chr12:53051693|53051766:53051524:-	A3SS	0.049746	0.92	0.96	0.91	0.95	0.86	0.85	0.85	NA
chr12:53054024:53054186:-@chr12:53052945:53053082:-@chr12:53051524:53051766:-	SE	0.049746	0.03	0.03	0.04	0.02	0.08	0.09	0.1	NA
chr12:54659423:54659525:+@chr12:54660940:54660973:+@chr12:54665651:54665774:+@chr12:54666920:54667174:+	MXE	0.0476781	0.06	0.11	0.06	0.13	0.05	0.04	0.04	NA
chr12:54838413:54838762:+@chr12:54839638:54839673:+@chr12:54840026:54840394:+	SE	0.0408331	0.46	0.43	0.39	0.44	0.53	0.46	0.53	0.48
chr12:56154092:56154226:-@chr12:56153653:56153758:-@chr12:56151899:56152738:-	SE	0.029401	0.85	0.88	0.82	0.9	0.81	0.74	0.81	0.8
chr12:56178470:56178677|56178673:+@chr12:56180371:56180572:+	A5SS	0.0476781	0.03	0.03	0.01	0.01	0.04	0.06	0.07	NA
chr12:56197756:56197803:-@chr12:56197319:56197488:-	RI	0.029401	0.33	0.24	0.31	0.24	0.54	0.49	0.34	0.81
chr12:56197756:56200612:-@chr12:56197488|56197569:56197319:-	A3SS	0.029401	0.41	0.45	0.33	0.3	0.6	0.54	0.54	0.84
chr12:56197756:56200612:-@chr12:56197488|56197592:56197319:-	A3SS	0.0284295	0.45	0.45	0.37	0.32	0.62	0.62	0.6	0.86
chr12:56197756:56200612:-@chr12:56197488|56197645:56197319:-	A3SS	0.029401	0.59	0.51	0.45	0.4	0.67	0.67	0.61	0.87
chr12:6328754:6328832:-@chr12:6328591:6328648:-@chr12:6328377:6328432:-	SE	0.0285714	0.36	0.45	0.44	0.32	0.53	0.59	0.68	0.55
chr12:7136124:7136276:-@chr12:7135189:7135373:-@chr12:7133673:7133985:-	SE	0.0435966	0.99	0.99	0.97	0.99	0.94	0.96	0.9	NA
chr12:7252320:7252536|7252532:+@chr12:7252868:7253033:+	A5SS	0.0415863	0.07	0.07	0.07	0.05	0.03	0.04	0.04	NA
chr12:7526506:7526625:-@chr12:7525024:7525119:-@chr12:7523723:7523859:-	SE	0.049746	0.9	0.96	0.88	0.88	0.84	0.85	0.38	NA
chr12:90029306:90029741:-@chr12:90026191|90026595:90026026:-	A3SS	0.0485326	1	1	0.99	1	0.99	0.99	0.96	0.93
chr12:95863602:95863758:+@chr12:95869341|95869346:95869407:+	A3SS	0.049746	0.9	0.89	0.9	0.93	0.86	0.88	0.64	NA
chr12:9901340:9901503:-@chr12:9898339|9898350:9898247:-	A3SS	0.0284295	0.99	0.97	0.95	0.99	0.94	0.93	0.93	0.53
chr12:99247110:99247228:+@chr12:99249635:99249676:+@chr12:99252075:99252175:+	SE	0.0476781	0.03	0.03	0.05	0.04	0.01	0.02	0.02	NA
chr13:112880489:112880602:-@chr13:112879932:112880323:-	RI	0.0420664	0.88	0.95	0.89	0.92	0.8	0.86	0.88	0.79
chr13:20063757:20063820:+@chr13:20064474:20064543:+@chr13:20068289:20068379:+	SE	0.049746	0.63	0.56	0.67	0.55	0.7	0.74	0.7	NA
chr13:20968218:20968299:-@chr13:20967300:20967487:-	RI	0.029401	0.08	0.08	0.07	0.05	0.1	0.14	0.38	0.2
chr13:21011796:21011827:-@chr13:21011441:21011516:-@chr13:20994742:20994789:-	SE	0.0476781	0.58	0.49	0.56	0.58	0.44	0.47	0.47	NA
chr13:30089198:30090193:+@chr13:30093210:30093376:+@chr13:30093901:30094029:+	SE	0.049746	0.74	0.74	0.55	0.7	0.37	0.17	0.28	NA
chr13:49173615:49173935:-@chr13:49171455:49173614:-	TandemUTR	0.029401	0.87	0.92	0.93	0.93	0.73	0.83	0.81	0.85
chr13:75276315:75276678:+@chr13:75279617:75280336:+@chr13:75281291:75281320:+	SE	0.0356983	0.01	0.01	0.01	0.03	0	0	0	NA
chr13:98688682:98688809:+@chr13:98694770:98694879:+@chr13:98764352:98764475:+	SE	0.029401	0.97	0.93	0.97	0.94	0.83	0.92	0.91	0.72
chr14:100365124:100367624:+@chr14:100368602:100368731:+@chr14:100371826:100371969:+@chr14:100372257:100372390:+	MXE	0.0285714	0.94	0.95	0.92	0.97	0.91	0.89	0.87	0.84
chr14:101551946:101552176:+@chr14:101552439:101552579:+	RI	0.0415863	0.04	0.02	0.03	0.03	0.01	0.01	0.01	NA
chr14:102034347:102036267:+@chr14:102036268:102038571:+	TandemUTR	0.029401	0.36	0.38	0.38	0.22	0.45	0.41	0.88	0.83
chr14:102412448:102412615:+@chr14:102422279:102422359:+@chr14:102427415:102427507:+	SE	0.049746	0.89	0.79	0.9	0.92	0.94	0.96	0.94	NA
chr14:103251514:103251592:-@chr14:103247657|103247751:103247556:-	A3SS	0.049746	0.66	0.59	0.54	0.68	0.69	0.77	0.69	NA
chr14:104430905:104431053|104431048:+@chr14:104431143:104431231:+	A5SS	0.020208	0.01	0.01	0.01	0.01	0.02	0.03	0.04	0.04
chr14:105016507:105016601:+@chr14:105016818:105016875:+@chr14:105016968:105017551:+	SE	0.0408331	0.99	0.97	0.95	0.99	0.95	0.91	0.61	0.79
chr14:105279767:105279731|105279723:-@chr14:105279275:105279604:-	A5SS	0.0210706	1	1	1	1	0.99	0.97	0.92	0.96
chr14:105308494:105310158:-@chr14:105307531|105307907:105307487:-	A3SS	0.0284295	0.07	0.16	0.16	0.14	0.3	0.61	0.3	0.45
chr14:105308494:105310158:-@chr14:105307863:105307905:-@chr14:105307675:105307719:-	SE	0.0285714	0.06	0.02	0.08	0.01	0.24	0.59	0.55	0.44
chr14:105308494:105310158:-@chr14:105308051:105308101:-@chr14:105307487:105307531:-@chr14:105307039:105307368:-	MXE	0.0285714	0.5	0.46	0.52	0.54	0.64	0.78	0.57	0.74
chr14:105308787:105308498|105308494:-@chr14:105279723:105279767:-	A5SS	0.029401	0.96	1	0.98	1	0.83	0.73	0.74	0.76
chr14:105476640:105476648:-@chr14:105206933:105207269:-@chr14:105181878:105182214:-@chr14:105181450:105181485:-	MXE	0.0193595	0	0	0	0	0.01	0.04	0.04	0.01
chr14:105542262:105542271:-@chr14:105206933:105207292:-@chr14:105181878:105182214:-@chr14:105181450:105181485:-	MXE	0.0193595	0	0	0	0	0.01	0.03	0.03	0.01
chr14:105542285:105542595:-@chr14:105206933:105207304:-@chr14:105181878:105182249:-@chr14:105181450:105181485:-	MXE	0.0193595	0	0	0	0	0.01	0.04	0.04	0.01
chr14:105542285:105542595:-@chr14:105207269|105207292:105206933:-	A3SS	0.0285714	0.2	0.03	0.1	0.02	0.31	0.44	0.55	0.41
chr14:105542285:105542595:-@chr14:105207269|105207299:105206933:-	A3SS	0.029401	0.14	0.02	0.07	0.02	0.25	0.18	0.39	0.43
chr14:105542285:105542595:-@chr14:105207269|105207304:105206933:-	A3SS	0.0285714	0.1	0.02	0.07	0.01	0.22	0.29	0.69	0.24
chr14:105542285:105542595:-@chr14:105207269|105207304:105207130:-	A3SS	0.0420664	0.09	0.01	0.04	0	0.09	0.3	0.59	0.54
chr14:105542285:105542595:-@chr14:105207292|105207304:105206933:-	A3SS	0.029401	0.28	0.04	0.19	0.05	0.31	0.44	0.56	0.56
chr14:105542285:105542595:-@chr14:105402662:105402740:-@chr14:105401842:105401913:-@chr14:105206933:105207226:-	MXE	0.0285714	0.38	0.06	0.23	0.08	0.5	0.74	0.54	0.51
chr14:105549133:105549456:-@chr14:105163513|105163529:105163347:-	A3SS	0.0285714	0.09	0.01	0.15	0.02	0.22	0.73	0.46	0.23
chr14:105549133:105549456:-@chr14:105246081|105246091:105245951:-	A3SS	0.0285714	0.14	0.01	0.15	0.04	0.25	0.29	0.35	0.41
chr14:105549133:105549456:-@chr14:105246081|105246095:105245951:-	A3SS	0.0285714	0.08	0.01	0.11	0.03	0.21	0.27	0.38	0.37
chr14:105549133:105549456:-@chr14:105246081|105246097:105245951:-	A3SS	0.029401	0.08	0	0.12	0.02	0.15	0.59	0.34	0.34
chr14:105549133:105549456:-@chr14:105246081|105246100:105245951:-	A3SS	0.029401	0.07	0.01	0.06	0.01	0.13	0.47	0.4	0.18
chr14:105549133:105549456:-@chr14:105246091|105246095:105245741:-	A3SS	0.029401	0.07	0.06	0.08	0.07	0.14	0.13	0.23	0.15
chr14:105549133:105549456:-@chr14:105246091|105246095:105245951:-	A3SS	0.0285714	0.19	0.03	0.29	0.13	0.3	0.47	0.36	0.41
chr14:105549133:105549456:-@chr14:105246091|105246097:105245741:-	A3SS	0.0285714	0.03	0.04	0.06	0.07	0.11	0.1	0.19	0.12
chr14:105549133:105549456:-@chr14:105246091|105246097:105245951:-	A3SS	0.029401	0.21	0.02	0.19	0.06	0.36	0.5	0.5	0.39
chr14:105549133:105549456:-@chr14:105246091|105246100:105245951:-	A3SS	0.0285714	0.14	0.01	0.12	0.04	0.42	0.5	0.45	0.37
chr14:105549133:105549456:-@chr14:105246095|105246097:105245741:-	A3SS	0.0408331	0.11	0.13	0.14	0.2	0.2	0.22	0.35	0.35
chr14:105549133:105549456:-@chr14:105246095|105246097:105245951:-	A3SS	0.0285714	0.35	0.09	0.34	0.25	0.4	0.54	0.51	0.59
chr14:105549133:105549456:-@chr14:105246095|105246100:105245951:-	A3SS	0.0285714	0.28	0.03	0.22	0.05	0.29	0.42	0.46	0.54
chr14:105549133:105549456:-@chr14:105246097|105246100:105245951:-	A3SS	0.0285714	0.27	0.05	0.37	0.14	0.4	0.5	0.53	0.51
chr14:105549133:105549456:-@chr14:105401907|105401913:105401842:-	A3SS	0.029401	0.16	0.01	0.16	0.05	0.29	0.46	0.41	0.3
chr14:105549133:105549456:-@chr14:105402454:105402512:-@chr14:105401842:105401913:-@chr14:105382753:105383055:-	MXE	0.0285714	0.16	0.11	0.37	0.06	0.74	0.41	0.42	0.47
chr14:105549139:105549456:-@chr14:105206933:105207299:-@chr14:105181878:105182244:-@chr14:105181450:105181485:-	MXE	0.020208	1	1	1	1	0.99	0.96	0.97	0.99
chr14:105549139:105549456:-@chr14:105246091|105246095:105245741:-	A3SS	0.029401	0.07	0.06	0.09	0.07	0.13	0.14	0.21	0.26
chr14:105549139:105549456:-@chr14:105246091|105246100:105245951:-	A3SS	0.0285714	0.15	0.01	0.13	0.04	0.23	0.55	0.43	0.36
chr14:105549139:105549456:-@chr14:105246095|105246100:105245951:-	A3SS	0.0285714	0.29	0.02	0.25	0.08	0.39	0.57	0.65	0.45
chr14:105549139:105549456:-@chr14:105246100|105246102:105245951:-	A3SS	0.0420664	0.71	0.56	0.7	0.94	0.55	0.49	0.56	0.41
chr14:105549139:105549456:-@chr14:105308830|105308865:105308494:-	A3SS	0.0396087	0.02	0.02	0.03	0.2	0.2	0.45	0.3	0.3
chr14:105549139:105549456:-@chr14:105402454:105402514:-@chr14:105401842:105401913:-@chr14:105206933:105207226:-	MXE	0.0285714	0.17	0.01	0.21	0.05	0.26	0.51	0.4	0.41
chr14:105549139:105549456:-@chr14:105453748|105453758:105453733:-	A3SS	0.0285714	0.07	0.01	0.08	0.02	0.12	0.64	0.23	0.19
chr14:105549370:105549456:-@chr14:105549149:105549231:-	RI	0.0285714	0.98	1	0.97	0.99	0.94	0.82	0.91	0.92
chr14:105549539:105549624:-@chr14:105549284|105549442:105549149:-	A3SS	0.0274686	0.99	1	0.99	1	0.97	0.84	0.93	0.97
chr14:105549539:105549624:-@chr14:105549284|105549456:105549149:-	A3SS	0.0284295	0.99	1	0.99	1	0.98	0.87	0.93	0.95
chr14:105589439:105589751:-@chr14:105182214|105182244:105182071:-	A3SS	0.0285714	0.1	0.07	0.09	0.08	0.23	0.13	0.32	0.24
chr14:105589439:105589751:-@chr14:105207269|105207292:105206933:-	A3SS	0.029401	0	0.01	0.02	0	0.08	0.13	0.4	0.22
chr14:105589439:105589751:-@chr14:105207269|105207304:105206933:-	A3SS	0.0255801	0	0	0.01	0	0.07	0.07	0.34	0.18
chr14:105589439:105589751:-@chr14:105207269|105207304:105207130:-	A3SS	0.0265187	0	0	0.01	0	0.02	0.05	0.31	0.09
chr14:105589439:105589751:-@chr14:105207292|105207304:105206933:-	A3SS	0.0265187	0.01	0.01	0.05	0.01	0.18	0.22	0.39	0.33
chr14:105589439:105589751:-@chr14:105280518|105280525:105280352:-	A3SS	0.029401	0.09	0.04	0.06	0.09	0.2	0.33	0.38	0.35
chr14:105589439:105589751:-@chr14:105401842:105401907:-@chr14:105400453:105400536:-@chr14:105382753:105383055:-	MXE	0.029401	0.06	0	0.06	0.04	0.49	0.23	0.74	0.34
chr14:105589439:105589751:-@chr14:105402454:105402512:-@chr14:105400453:105400536:-@chr14:105163154:105163447:-	MXE	0.0285714	0.06	0	0.2	0.04	0.73	0.27	0.76	0.3
chr14:105589439:105589751:-@chr14:105402454:105402512:-@chr14:105400453:105400536:-@chr14:105245741:105246046:-	MXE	0.0420664	0.23	0.56	0.62	0.58	0.62	0.66	0.65	0.68
chr14:105589439:105589751:-@chr14:105402454:105402512:-@chr14:105400453:105400536:-@chr14:105382753:105383055:-	MXE	0.029401	0.04	0	0.04	0.03	0.55	0.13	0.73	0.17
chr14:105589439:105589751:-@chr14:105402454:105402512:-@chr14:105401842:105401907:-@chr14:105206933:105207226:-	MXE	0.029401	0.02	0.01	0.1	0.02	0.21	0.37	0.42	0.45
chr14:105589439:105589751:-@chr14:105402454:105402512:-@chr14:105401842:105401907:-@chr14:105382753:105383055:-	MXE	0.029401	0.02	0.11	0.17	0.02	0.65	0.27	0.47	0.39
chr14:105589439:105589751:-@chr14:105402662:105402740:-@chr14:105400453:105400536:-@chr14:105382753:105383055:-	MXE	0.029401	0.18	0.03	0.18	0.17	0.83	0.45	0.8	0.34
chr14:105589439:105589751:-@chr14:105402662:105402740:-@chr14:105401842:105401907:-@chr14:105206933:105207226:-	MXE	0.0265187	0.01	0.01	0.04	0.01	0.16	0.3	0.48	0.25
chr14:105589439:105589751:-@chr14:105402662:105402740:-@chr14:105401842:105401907:-@chr14:105382753:105383055:-	MXE	0.0284295	0.03	0.01	0.03	0.01	0.12	0.38	0.44	0.53
chr14:105589439:105589751:-@chr14:105402662:105402740:-@chr14:105402454:105402512:-@chr14:105206933:105207226:-	MXE	0.0265187	0	0	0.02	0	0.07	0.17	0.54	0.33
chr14:105589439:105589751:-@chr14:105402662:105402740:-@chr14:105402454:105402512:-@chr14:105382753:105383055:-	MXE	0.029401	0.02	0	0.02	0.01	0.11	0.12	0.39	0.49
chr14:105589439:105589751:-@chr14:105402728|105402740:105402662:-	A3SS	0.0265187	0	0	0.02	0	0.05	0.09	0.3	0.22
chr14:105589439:105589751:-@chr14:105583746|105583769:105583650:-	A3SS	0.0265187	0	0	0.01	0	0.02	0.06	0.47	0.11
chr14:105644272:105644585:-@chr14:105246100|105246102:105245951:-	A3SS	0.0285714	0.72	0.8	0.64	0.9	0.61	0.36	0.53	0.49
chr14:105644272:105644585:-@chr14:105246100|105246107:105245951:-	A3SS	0.0420664	0.8	0.82	0.83	0.95	0.8	0.51	0.77	0.56
chr14:105644680:105644844:-@chr14:105644387|105644582:105644262:-	A3SS	0.0274686	0.99	1	0.99	1	0.98	0.98	0.94	0.91
chr14:105681668:105681338|105681336:-@chr14:105308494:105308812:-	A5SS	0.0285714	0.23	0.2	0.36	0.07	0.42	0.49	0.53	0.48
chr14:105796240:105796550:-@chr14:105401470:105401559:-@chr14:105400453:105400536:-@chr14:105382753:105383055:-	MXE	0.029401	0.16	0.06	0.15	0.07	0.5	0.46	0.2	0.46
chr14:105796240:105796550:-@chr14:105401842:105401913:-@chr14:105400453:105400536:-@chr14:105382753:105383055:-	MXE	0.0285714	0.1	0.01	0.12	0.05	0.5	0.3	0.7	0.34
chr14:105796240:105796550:-@chr14:105401842:105401913:-@chr14:105401470:105401559:-@chr14:105206933:105207226:-	MXE	0.029401	0.01	0	0.03	0	0.08	0.22	0.46	0.32
chr14:105796240:105796550:-@chr14:105401842:105401913:-@chr14:105401470:105401559:-@chr14:105382753:105383055:-	MXE	0.029401	0.06	0.02	0.05	0.03	0.46	0.23	0.4	0.23
chr14:105796240:105796550:-@chr14:105402454:105402519:-@chr14:105400453:105400536:-@chr14:105382753:105383055:-	MXE	0.0285714	0.06	0	0.08	0.03	0.73	0.39	0.77	0.18
chr14:105796240:105796550:-@chr14:105402454:105402519:-@chr14:105401470:105401559:-@chr14:105206933:105207226:-	MXE	0.0265187	0	0	0.03	0	0.05	0.15	0.38	0.21
chr14:105796240:105796550:-@chr14:105402454:105402519:-@chr14:105401470:105401559:-@chr14:105382753:105383055:-	MXE	0.0285714	0.05	0.01	0.04	0.02	0.57	0.21	0.3	0.13
chr14:105796240:105796550:-@chr14:105402454:105402519:-@chr14:105401842:105401913:-@chr14:105206933:105207226:-	MXE	0.029401	0.03	0.02	0.16	0.02	0.25	0.41	0.44	0.45
chr14:105796240:105796550:-@chr14:105402454:105402519:-@chr14:105401842:105401913:-@chr14:105382753:105383055:-	MXE	0.029401	0.03	0.1	0.24	0.01	0.77	0.38	0.31	0.38
chr14:105796240:105796550:-@chr14:105402514|105402519:105402454:-	A3SS	0.0265187	0.01	0.01	0.05	0.01	0.14	0.33	0.36	0.25
chr14:105796240:105796550:-@chr14:105402662:105402740:-@chr14:105401470:105401559:-@chr14:105206933:105207226:-	MXE	0.0265187	0.01	0.01	0.07	0.01	0.09	0.5	0.46	0.34
chr14:105796240:105796550:-@chr14:105402662:105402740:-@chr14:105401470:105401559:-@chr14:105382753:105383055:-	MXE	0.0285714	0.1	0.03	0.09	0.04	0.81	0.22	0.43	0.16
chr14:105796240:105796550:-@chr14:105402662:105402740:-@chr14:105401842:105401913:-@chr14:105206933:105207226:-	MXE	0.0265187	0.02	0.02	0.08	0.02	0.2	0.49	0.42	0.34
chr14:105796240:105796550:-@chr14:105402662:105402740:-@chr14:105401842:105401913:-@chr14:105382753:105383055:-	MXE	0.029401	0.07	0.01	0.11	0.02	0.14	0.38	0.38	0.58
chr14:105796240:105796550:-@chr14:105402662:105402740:-@chr14:105402454:105402519:-@chr14:105206933:105207226:-	MXE	0.0265187	0.01	0.01	0.06	0.01	0.13	0.19	0.41	0.24
chr14:105796240:105796550:-@chr14:105402662:105402740:-@chr14:105402454:105402519:-@chr14:105382753:105383055:-	MXE	0.029401	0.03	0.01	0.06	0.01	0.17	0.34	0.47	0.57
chr14:105862456:105862580:-@chr14:105589393:105589749:-@chr14:105308494:105308787:-	SE	0.020208	1	1	1	1	0.99	0.99	0.9	0.96
chr14:105900839:105900940:-@chr14:105900640:105900791:-	RI	0.0408331	0.99	1	0.98	1	0.98	0.96	0.83	0.93
chr14:19907343:19907575:-@chr14:19906879|19906901:19906797:-	A3SS	0.0255801	0.98	0.97	0.97	0.97	0.95	0.96	0.96	0.92
chr14:19990447:19990328|19990275:-@chr14:19989973:19990148:-	A5SS	0.0265187	0.1	0.12	0.12	0.12	0.32	0.13	0.35	0.34
chr14:20561240:20561744:-@chr14:20560863:20560904:-@chr14:20560391:20560496:-	SE	0.029401	0.39	0.35	0.35	0.48	0.25	0.29	0.2	0.21
chr14:21025450:21025601:+@chr14:21026589:21026849:+	RI	0.0420664	0.3	0.19	0.22	0.25	0.3	0.32	0.31	0.43
chr14:21041647:21041812:-@chr14:21041156:21041560:-	RI	0.049746	0.04	0.07	0.03	0.04	0.11	0.14	0.1	NA
chr14:23095038:23095392:+@chr14:23095792:23096083:+@chr14:23097744:23100010:+	SE	0.029401	0.43	0.42	0.69	0.42	0.35	0.36	0.22	0.14
chr14:23095038:23095392:+@chr14:23095792:23096088:+@chr14:23097744:23100010:+	SE	0.029401	0.48	0.47	0.74	0.51	0.35	0.37	0.37	0.16
chr14:24173152:24173313:-@chr14:24171961:24172108:-@chr14:24170585:24171164:-	SE	0.049746	0.98	0.98	0.93	1	0.64	0.82	0.86	NA
chr14:34148595:34148699:-@chr14:34146987:34147097:-@chr14:34144444:34144674:-	SE	0.0415863	0.97	0.97	0.95	0.97	0.93	0.93	0.94	NA
chr14:34331732:34331878:-@chr14:34325083:34325178:-@chr14:34324734:34324958:-	SE	0.029401	0.93	0.87	0.88	0.88	0.75	0.67	0.72	0.53
chr14:34649482:34649607:-@chr14:34648677:34648888:-@chr14:34647096:34647193:-@chr14:34646261:34646331:-	MXE	0.0285714	0.78	0.64	0.62	0.76	0.48	0.61	0.54	0.59
chr14:34849697:34849849|34849846:+@chr14:34851838:34852016:+	A5SS	0.0255801	0.81	0.73	0.81	0.66	0.47	0.55	0.55	0.55
chr14:35850530:35850682:-@chr14:35847014:35847146:-@chr14:35839742:35839780:-@chr14:35837515:35838147:-	MXE	0.029401	0.47	0.54	0.55	0.54	0.43	0.42	0.38	0.34
chr14:38815181:38816020:+@chr14:38818292:38818313:+@chr14:38818404:38818492:+	SE	0.0356983	0.96	0.95	0.96	0.96	0.98	0.98	0.98	NA
chr14:44776601:44776674:-@chr14:44774767:44774895:-@chr14:44771686:44771773:-	SE	0.0435966	0.62	0.58	0.58	0.58	0.65	0.71	0.63	NA
chr14:49999133:49999249:-@chr14:49997527:49997829:-@chr14:49992984:49993062:-	SE	0.0435966	0.03	0.03	0.03	0.04	0.01	0.02	0	NA
chr14:57784105:57784303:+@chr14:57788590:57788713:+@chr14:57794216:57794552:+	SE	0.020208	1	1	1	1	0.99	0.99	0.98	0.95
chr14:64041028:64041417:+@chr14:64047720:64047855:+@chr14:64057958:64063628:+	SE	0.0285714	0.06	0.05	0.02	0.09	0.1	0.17	0.12	0.31
chr14:67178656:67178833:+@chr14:67182113:67182272:+@chr14:67183114:67183705:+	SE	0.0420664	0.94	0.84	0.95	0.93	0.37	0.57	0.39	0.84
chr14:68410788:68411327:-@chr14:68410596:68410787:-	TandemUTR	0.0285714	0.67	0.51	0.55	0.59	0.49	0.39	0.35	0.11
chr14:69895989:69896198:-@chr14:69889606:69889722:-@chr14:69879128:69879199:-	SE	0.0420664	0.04	0.01	0.05	0	0.09	0.07	0.05	0.27
chr14:72823571:72823775:-@chr14:72818820:72818966:-@chr14:72811568:72813754:-	SE	0.0285714	0.48	0.24	0.26	0.18	0.17	0.14	0.15	0.03
chr14:73491907:73491965:+@chr14:73492261:73492384:+	RI	0.0408331	0.11	0.13	0.09	0.09	0.13	0.17	0.5	0.62
chr14:74021043:74020871|74020867:-@chr14:74016403:74017235:-	A5SS	0.0485326	0.01	0.01	0.02	0.01	0.02	0.02	0.03	0.04
chr14:74251328:74251399:+@chr14:74252277|74252407:74252555:+	A3SS	0.0456278	0.02	0.02	0.04	0.04	0.06	0.05	0.05	NA
chr14:75438238:75438320:+@chr14:75442651:75442773:+@chr14:75477520:75477590:+@chr14:75490520:75491180:+	MXE	0.0285714	0.14	0.16	0.2	0.21	0.47	0.35	0.34	0.69
chr14:75438238:75438320:+@chr14:75442651:75442773:+@chr14:75490520:75491180:+	SE	0.0408331	0.04	0.05	0.06	0.03	0.08	0.06	0.08	0.21
chr14:75477520:75477610|75477590:+@chr14:75490520:75491180:+	A5SS	0.0284295	0.2	0.32	0.33	0.32	0.37	0.37	0.42	0.46
chr14:92467348:92467471:+@chr14:92467518|92467521:92467800:+	A3SS	0.049746	0.44	0.72	0.56	0.65	0.77	0.73	0.77	NA
chr14:93596672:93596712:-@chr14:93596197:93596232:-	RI	0.0285714	0.53	0.51	0.43	0.41	0.61	0.59	0.56	0.55
chr14:93616434:93617548:+@chr14:93632940|93632955:93633064:+	A3SS	0.0420664	0.06	0.04	0.03	0.05	0.07	0.06	0.11	0.23
chr14:93632916:93633064:+@chr14:93636838:93636870:+@chr14:93638576:93638813:+	SE	0.0285714	0.37	0.34	0.29	0.14	0.43	0.53	0.55	0.38
chr14:93919284:93919331:-@chr14:93918682:93919239:-	RI	0.020208	1	1	1	1	0.99	0.99	0.98	0.9
chr14:99896644:99896752:-@chr14:99890537:99890656:-@chr14:99889777:99889959:-	SE	0.0415863	1	1	0.98	1	0.97	0.97	0.9	NA
chr14:99897798:99898011:-@chr14:99896644:99896752:-@chr14:99889777:99890656:-	SE	0.0485326	1	1	0.99	1	0.99	0.99	0.92	0.87
chr14:99905177:99905359:-@chr14:99897992|99898011:99897798:-	A3SS	0.0415863	0.99	0.99	0.99	1	0.97	0.97	0.91	NA
chr14:99911373:99911701:-@chr14:99897917|99898011:99897798:-	A3SS	0.049746	0.99	0.99	0.98	1	0.97	0.95	0.84	NA
chr14:99912350:99912895:-@chr14:99905177:99905348:-@chr14:99897798:99898011:-	SE	0.049746	0.97	0.96	0.97	0.99	0.86	0.88	0.94	NA
chr15:100323778:100323949:+@chr15:100329549:100329775:+@chr15:100330309:100330420:+	SE	0.0408331	0.41	0.35	0.34	0.41	0.34	0.33	0.22	0.24
chr15:20584719:20585122:-@chr15:20577463:20577560:-@chr15:20572639:20572870:-	SE	0.0285714	0.12	0.2	0.14	0.07	0.34	0.22	0.31	0.33
chr15:22751163:22751302:+@chr15:22755565:22755705:+@chr15:22758354:22758449:+	SE	0.049746	0.01	0.04	0.03	0.03	0.07	0.05	0.19	NA
chr15:39921683:39921766:+@chr15:39922044:39922081:+@chr15:39923166:39923301:+	SE	0.049746	0.92	0.86	0.79	0.79	0.78	0.68	0.69	NA
chr15:40504324:40504515:-@chr15:40503488:40503550:-@chr15:40501991:40502110:-	SE	0.0476781	0.87	0.83	0.87	0.86	0.94	0.93	0.94	NA
chr15:48434474:48434919:-@chr15:48425861:48425884:-@chr15:48393905:48394159:-	SE	0.0285714	0.58	0.61	0.82	0.62	0.55	0.46	0.45	0.39
chr15:49830760:49831078:-@chr15:49804480|49804610:49804279:-	A3SS	0.0319112	0.96	0.96	0.96	0.96	0.91	0.87	0.45	NA
chr15:55718930:55719035:+@chr15:55725627:55726159:+@chr15:55740940:55741023:+	SE	0.0285714	0.35	0.3	0.24	0.19	0.13	0.12	0.11	0.05
chr15:56958917:56959488:-@chr15:56958539:56958916:-	TandemUTR	0.0285714	0.63	0.59	0.4	0.58	0.7	0.65	0.79	0.94
chr15:57012895:57013620:-@chr15:57011853:57011934:-@chr15:56996065:56996490:-	SE	0.0415863	0.94	0.96	0.94	0.94	0.92	0.89	0.92	NA
chr15:58477434:58477534:-@chr15:58476746:58476829:-@chr15:58464350:58465577:-	SE	0.049746	0.39	0.39	0.31	0.38	0.45	0.62	0.54	NA
chr15:61122958:61123083:+@chr15:61123279:61123404:+	RI	0.049746	0.9	0.78	0.71	0.84	0.95	0.95	0.96	NA
chr15:63236323:63236235|63236169:-@chr15:63234576:63235247:-	A5SS	0.049746	0.15	0.14	0.07	0.1	0.06	0.03	0.06	NA
chr15:63703346:63705362:+@chr15:63717520:63717573:+@chr15:63718987:63719095:+	SE	0.049746	0.4	0.41	0.49	0.55	0.17	0.3	0.17	NA
chr15:64570007:64570339:+@chr15:64570340:64570936:+	TandemUTR	0.0420664	0.96	0.94	0.97	0.98	0.92	0.94	0.93	0.82
chr15:70839801:70839921:-@chr15:70835645:70835841:-@chr15:70834950:70835048:-	SE	0.035993	0.97	0.95	0.97	0.97	0.95	0.92	0.92	0.61
chr15:71792350:71792588:+@chr15:71792589:71793908:+	TandemUTR	0.029401	0.92	0.94	0.92	0.97	0.86	0.88	0.79	0.71
chr15:72104251:72104321:+@chr15:72112550:72112808:+@chr15:72113872:72115789:+	SE	0.0284295	0.97	0.97	0.98	0.98	0.93	0.91	0.86	0.89
chr15:72104251:72104321:+@chr15:72112550:72112816:+@chr15:72113872:72115789:+	SE	0.0284295	0.94	0.94	0.96	0.97	0.67	0.82	0.86	0.86
chr15:72531690:72531772:-@chr15:72530830:72530914:-@chr15:72530196:72530253:-	SE	0.049746	0.52	0.54	0.66	0.62	0.44	0.48	0.48	NA
chr15:73426344:73426867:+@chr15:73427229:73427393:+@chr15:73428278:73429055:+	SE	0.049746	0.16	0.29	0.15	0.11	0.07	0.06	0.07	NA
chr15:77024288:77024494:-@chr15:77018566|77018568:77018537:-	A3SS	0.0435966	0.98	0.99	0.98	0.98	0.97	0.92	0.83	NA
chr15:77393154:77393406|77393402:+@chr15:77401375:77402244:+	A5SS	0.0371882	0	0	0.01	0	0.01	0.02	0.03	0.31
chr15:86890775:86890916:-@chr15:86888846:86888929:-@chr15:86880547:86880616:-@chr15:86874858:86875950:-	MXE	0.049746	0.13	0.53	0.19	0.53	0.66	0.55	0.69	NA
chr15:86979872:86979935:+@chr15:86983578:86983829:+@chr15:86994470:86996545:+	SE	0.0131238	1	1	1	1	0.99	0.99	0.99	0.99
chr15:86980402:86980527:+@chr15:86983195:86983311:+@chr15:86983578:86983829:+	SE	0.029401	0.95	0.97	0.98	0.98	0.91	0.88	0.83	0.9
chr15:87249992:87250136:-@chr15:87245906|87245970:87245786:-	A3SS	0.0408331	1	0.99	0.98	0.99	0.98	0.97	0.85	0.91
chr15:87250861:87251013:-@chr15:87250133|87250136:87249992:-	A3SS	0.0485326	0.99	0.99	0.97	0.99	0.97	0.97	0.9	0.88
chr15:89257507:89257640|89257608:+@chr15:89257848:89257989:+	A5SS	0.0408331	0.84	0.87	0.86	0.94	0.81	0.84	0.82	0.81
chr15:99276532:99277011:-@chr15:99275616:99275941:-@chr15:99270927:99273708:-	SE	0.0285714	0.06	0.19	0.13	0.07	0.31	0.23	0.37	0.42
chr15:99644636:99644738:-@chr15:99643942:99644021:-@chr15:99643454:99643529:-	SE	0.0420664	0.84	0.86	0.83	0.9	0.83	0.8	0.6	0.74
chr16:11966465:11966812:+@chr16:11967553:11967699:+@chr16:11968928:11969433:+	SE	0.0285714	0.95	0.98	0.96	0.99	0.93	0.89	0.72	0.91
chr16:1341002:1340809|1340805:-@chr16:1340060:1340236:-	A5SS	0.0265187	0.05	0.09	0.04	0.06	0.03	0.02	0.02	0.02
chr16:15716267:15716439:-@chr16:15710161:15710199:-@chr16:15704493:15705481:-	SE	0.0284295	0.17	0.45	0.26	0.26	0.52	0.48	0.48	0.57
chr16:1772895:1773038:+@chr16:1773879:1774068:+@chr16:1775641:1775904:+@chr16:1776539:1777833:+	MXE	0.0285714	0.65	0.73	0.69	0.62	0.31	0.32	0.61	0.37
chr16:1776539:1776657:+@chr16:1777679:1777833:+	RI	0.029401	0.53	0.38	0.51	0.4	0.55	0.61	0.61	0.72
chr16:19465673:19466837:+@chr16:19467338:19467423:+@chr16:19470019:19472231:+	SE	0.0285714	0.35	0.33	0.45	0.18	0.75	0.61	0.58	0.54
chr16:1951499:1951638|1951613:+@chr16:1951799:1951983:+	A5SS	0.0246533	0.99	1	1	0.99	0.98	0.98	0.98	0.83
chr16:1987767:1988232:-@chr16:1987654:1987766:-	TandemUTR	0.0285714	0.55	0.42	0.5	0.46	0.61	0.71	0.7	0.75
chr16:20838945:20839037|20839033:+@chr16:20842823:20843834:+	A5SS	0.0371882	0.97	0.97	0.96	0.97	0.93	0.96	0.87	0.82
chr16:21329756:21329956:-@chr16:21326311:21326379:-@chr16:21325476:21325681:-	SE	0.029401	0.05	0.02	0.01	0.04	0.06	0.06	0.1	0.51
chr16:2153885:2154003:+@chr16:2155859|2155881:2155938:+	A3SS	0.0408331	0.04	0.03	0.02	0.03	0.04	0.05	0.07	0.2
chr16:21543753:21543937:+@chr16:21574049|21574052:21574940:+	A3SS	0.0265187	0.68	0.77	0.72	0.69	0.63	0.63	0.63	0.65
chr16:21566314:21566129|21565955:-@chr16:21563112:21563218:-	A5SS	0.049746	0.96	0.98	0.92	0.96	0.86	0.77	0.75	NA
chr16:22293053:22293728:-@chr16:22283724:22283836:-@chr16:22268523:22268671:-	SE	0.0255801	0.94	0.94	0.94	0.98	0.92	0.91	0.91	0.85
chr16:24849606:24850226:-@chr16:24846506:24846554:-@chr16:24838203:24839082:-	SE	0.0285714	0.18	0.21	0.12	0.32	0.11	0.09	0.06	0.05
chr16:24849606:24850226:-@chr16:24848435:24848482:-@chr16:24846506:24846554:-@chr16:24838203:24839082:-	MXE	0.029401	0.94	0.96	0.92	0.95	0.89	0.89	0.81	0.77
chr16:27279588:27279637:+@chr16:27279762:27279842:+@chr16:27281074:27283600:+	SE	0.0177061	0.01	0.01	0.01	0.01	0.02	0.02	0.05	0.02
chr16:27567426:27567557:+@chr16:27573430:27573558:+@chr16:27596551:27596818:+	SE	0.049746	0.49	0.45	0.45	0.56	0.75	0.73	0.7	NA
chr16:2873181:2873368:+@chr16:2885222:2885322:+@chr16:2886354:2886773:+	SE	0.0396087	0.97	0.98	0.95	0.97	0.93	0.95	0.94	0.93
chr16:29613486:29614021|29613577:+@chr16:29615818:29616020:+	A5SS	0.0476781	0.97	0.92	0.92	0.94	0.99	0.98	0.98	NA
chr16:29739240:29739332:+@chr16:29749305|29749337:29749496:+	A3SS	0.0284295	0.08	0.08	0.09	0.07	0.1	0.11	0.11	0.25
chr16:29890230:29890400:+@chr16:29890864:29890962:+@chr16:29891772:29891875:+	SE	0.0246533	0.02	0.02	0.02	0.01	0.03	0.04	0.04	0.03
chr16:29913925:29914285:-@chr16:29912728:29913665:-@chr16:29912289:29912630:-	SE	0.029401	0.95	0.98	0.97	0.95	0.93	0.86	0.85	0.68
chr16:29913925:29914285:-@chr16:29913470:29913665:-@chr16:29912289:29912630:-	SE	0.0285714	0.74	0.9	0.91	0.84	0.67	0.6	0.24	0.31
chr16:29914285:29914165|29914163:-@chr16:29913647:29914039:-	A5SS	0.049746	0.09	0.17	0.1	0.18	0.04	0.04	0.08	NA
chr16:3010314:3010493:+@chr16:3011217:3011321:+@chr16:3011557:3011691:+	SE	0.0476781	0.99	0.97	0.95	0.99	0.92	0.88	0.92	NA
chr16:30112180:30112277:-@chr16:30110273:30110370:-@chr16:29464988:29467584:-	SE	0.0285714	0.06	0.07	0.03	0.04	0.09	0.13	0.11	0.4
chr16:3013849:3013970:-@chr16:3013235:3013414:-	RI	0.0285714	0.83	0.77	0.84	0.85	0.76	0.57	0.1	0.28
chr16:30300915:30301187:-@chr16:30300582:30300705:-@chr16:30298588:30300295:-	SE	0.0371882	0.99	0.97	0.99	0.99	0.97	0.96	0.85	0.88
chr16:3055357:3055828:+@chr16:3057379:3057417:+@chr16:3057445:3057615:+@chr16:3058182:3058640:+	MXE	0.0420664	0.32	0.33	0.37	0.38	0.28	0.13	0.19	0.32
chr16:3057379:3057417:+@chr16:3057986:3058012:+@chr16:3058182:3058640:+	SE	0.0420664	0.63	0.18	0.46	0.7	0.7	0.88	0.79	0.72
chr16:30669928:30670103|30670039:+@chr16:30670371:30670425:+	A5SS	0.0420664	0.88	0.86	0.85	0.89	0.85	0.66	0.69	0.76
chr16:30847289:30847452|30847450:+@chr16:30848895:30849406:+	A5SS	0.049746	0.05	0.06	0.1	0.05	0.12	0.15	0.13	NA
chr16:31412688:31412758:-@chr16:31412425:31412609:-	RI	0.049746	0.24	0.18	0.18	0.32	0.16	0.15	0.14	NA
chr16:396347:396398:+@chr16:396686:396778:+	RI	0.0284295	0.47	0.5	0.42	0.37	0.54	0.54	0.51	0.51
chr16:396347:396398:+@chr16:397284|397426:397561:+	A3SS	0.0420664	0.35	0.36	0.27	0.32	0.27	0.22	0.23	0.25
chr16:4785950:4786050|4786035:+@chr16:4786192:4786493:+	A5SS	0.0408331	0.53	0.55	0.57	0.53	0.61	0.58	0.6	0.57
chr16:52045118:52045182:+@chr16:52045639:52045760:+@chr16:52046069:52046255:+	SE	0.0395986	0.02	0.05	0.02	0.05	0.01	0.01	0.01	NA
chr16:55250088:55250195|55250153:+@chr16:55250486:55251191:+	A5SS	0.020208	0.06	0.07	0.07	0.04	0.01	0.01	0.01	0.01
chr16:55526121:55526725:+@chr16:55526814|55526817:55526888:+	A3SS	0.029401	0.94	0.95	0.94	0.91	0.85	0.87	0.76	0.48
chr16:55636712:55636905:+@chr16:55637965:55638054:+@chr16:55638958:55639041:+	SE	0.0415863	0.97	0.96	0.97	0.97	0.93	0.93	0.92	NA
chr16:55646846:55646932:+@chr16:55649478:55649561:+@chr16:55650385:55650474:+	SE	0.049746	0.92	0.9	0.88	0.86	0.82	0.83	0.83	NA
chr16:65143734:65144197:+@chr16:65149594:65149752:+@chr16:65154526:65154621:+	SE	0.0420664	0.64	0.66	0.65	0.67	0.54	0.64	0.62	0.52
chr16:65143734:65144197:+@chr16:65154476|65154526:65154621:+	A3SS	0.029401	0.03	0.02	0.01	0.01	0.04	0.09	0.11	0.2
chr16:65773101:65773010|65772962:-@chr16:65771445:65772070:-	A5SS	0.029401	0.67	0.77	0.77	0.66	0.61	0.6	0.27	0.45
chr16:65827961:65828137:-@chr16:65827815:65827838:-@chr16:65825761:65825876:-	SE	0.049746	0.19	0.2	0.16	0.17	0.08	0.08	0.09	NA
chr16:66423416:66423949:-@chr16:66422762|66423294:66421353:-	A3SS	0.0285714	0.46	0.43	0.3	0.41	0.61	0.5	0.62	0.78
chr16:670089:670685:+@chr16:671064|671300:671351:+	A3SS	0.0285714	0.93	0.91	0.88	0.92	0.84	0.78	0.87	0.74
chr16:68946886:68946939:+@chr16:68947516:68947651:+@chr16:68952822:68953040:+	SE	0.0285714	0.96	0.95	0.91	0.92	0.9	0.88	0.8	0.68
chr16:69115193:69115332:+@chr16:69116268:69116421:+@chr16:69117991:69118130:+	SE	0.0415863	0.01	0.02	0.02	0.02	0.03	0.03	0.16	NA
chr16:711802:712135|712084:+@chr16:712310:712591:+	A5SS	0.0420664	0.97	0.94	0.88	0.9	0.88	0.76	0.83	0.8
chr16:79597840:79598220:-@chr16:79589460|79589579:79589391:-	A3SS	0.0285714	0.16	0.33	0.14	0.3	0.7	0.73	0.59	0.45
chr16:82707841:82708046:-@chr16:82701931|82701959:82701819:-	A3SS	0.049746	0.27	0.34	0.3	0.34	0.38	0.46	0.55	NA
chr16:82772150:82772293:-@chr16:82771277:82771451:-	RI	0.0285714	0.34	0.41	0.28	0.29	0.48	0.45	0.55	0.89
chr16:83001675:83001710:+@chr16:83001787:83001872:+@chr16:83006590:83006698:+	SE	0.049746	0.55	0.56	0.62	0.62	0.41	0.33	0.44	NA
chr16:86575167:86575366:+@chr16:86594589:86594670:+@chr16:86595402:86595522:+	SE	0.049746	0.04	0.09	0.06	0.11	0.27	0.27	0.16	NA
chr16:87251345:87251938:-@chr16:87251055:87251156:-@chr16:87249565:87250213:-	SE	0.0284295	0.11	0.2	0.08	0.11	0.07	0.02	0.04	0.07
chr16:88155136:88155238:+@chr16:88155508:88155660:+	RI	0.0371882	1	0.99	1	1	0.89	0.88	0.99	0.97
chr16:88541835:88542723:+@chr16:88548152|88548198:88548285:+	A3SS	0.049746	0.94	0.89	0.91	0.91	0.84	0.81	0.7	NA
chr16:88566489:88566674:+@chr16:88571514|88571587:88571711:+	A3SS	0.029401	0.37	0.75	0.37	0.72	0.06	0.12	0.17	0.25
chr16:88566489:88566674:+@chr16:88571514|88571624:88571711:+	A3SS	0.049746	0.58	0.68	0.69	0.58	0.17	0.5	0.29	NA
chr16:8860693:8860529|8860525:-@chr16:8859290:8859830:-	A5SS	0.0485326	0.01	0.01	0.01	0.02	0.02	0.02	0.03	0.04
chr17:18879996:18880118:-@chr17:18868253:18868421:-@chr17:18864696:18866182:-	SE	0.0420664	0.78	0.86	0.95	0.89	0.77	0.78	0.52	0.34
chr17:22901721:22901861:+@chr17:22909199:22909340:+@chr17:22928645:22931031:+	SE	0.049746	0.06	0.1	0.07	0.12	0.15	0.17	0.17	NA
chr17:23139962:23140084:-@chr17:23138831:23138979:-@chr17:23134097:23134259:-	SE	0.049746	0.98	0.99	0.97	0.97	0.89	0.94	NA	0.83
chr17:23922194:23922681:-@chr17:23921997:23922108:-@chr17:23914872:23915052:-	SE	0.0356983	0.98	0.98	0.98	0.97	0.99	0.99	0.99	NA
chr17:23965232:23965338:-@chr17:23964585:23964830:-@chr17:23955203:23956360:-	SE	0.0285714	0.06	0.23	0.21	0.18	0.55	0.68	0.36	0.25
chr17:23965232:23965338:-@chr17:23964585:23964833:-@chr17:23955203:23956360:-	SE	0.0285714	0.07	0.2	0.19	0.13	0.58	0.65	0.35	0.55
chr17:24278135:24278207:-@chr17:24277926:24278017:-@chr17:24274836:24275446:-	SE	0.049746	0.05	0.19	0.08	0.06	0.04	0.04	0.03	NA
chr17:24445915:24445994:-@chr17:24445794:24445852:-	RI	0.029401	0.49	0.51	0.51	0.4	0.57	0.53	0.55	0.56
chr17:26135790:26136036:+@chr17:26137568:26137681:+@chr17:26138583:26138865:+	SE	0.049746	0.39	0.48	0.33	0.33	0.14	0.2	0.23	NA
chr17:27720731:27720914:+@chr17:27721132:27721214:+@chr17:27724531:27724585:+	SE	0.0274686	0.02	0.01	0.02	0.01	0.03	0.05	0.06	0.06
chr17:31117475:31117630:-@chr17:31116995:31117474:-	TandemUTR	0.0285714	0.73	0.77	0.64	0.75	0.89	0.86	0.93	0.82
chr17:31337720:31337907:-@chr17:31336897:31336944:-@chr17:31335483:31335601:-	SE	0.0485326	0.03	0.04	0.03	0.06	0.03	0.02	0.02	0.02
chr17:31455054:31455487:+@chr17:31456034:31456148:+@chr17:31456731:31457128:+	SE	0.049746	1	0.99	0.98	1	0.78	0.93	0.69	NA
chr17:31562439:31562732:+@chr17:31563291:31563405:+@chr17:31563808:31564393:+	SE	0.029401	0.98	0.99	1	0.99	0.45	0.93	0.92	0.87
chr17:31562439:31562732:+@chr17:31563291|31563808:31564393:+	A3SS	0.029401	0.96	0.97	0.99	0.97	0.6	0.94	0.85	0.84
chr17:31562439:31562732:+@chr17:31563291|31564012:31564393:+	A3SS	0.0284295	0.99	0.95	0.99	0.95	0.41	0.9	0.76	0.77
chr17:31563291:31563405:+@chr17:31563808:31564393:+	RI	0.049746	0.32	0.24	0.12	0.12	0.6	0.79	0.34	NA
chr17:31563291:31563405:+@chr17:31563849:31564393:+	RI	0.049746	0.32	0.22	0.1	0.1	0.61	0.82	0.36	NA
chr17:31563291:31563405:+@chr17:31563879:31564393:+	RI	0.049746	0.37	0.36	0.09	0.09	0.54	0.81	0.49	NA
chr17:32419931:32420136|32420132:+@chr17:32420659:32420823:+	A5SS	0.029401	0.04	0.02	0.03	0.05	0.1	0.1	0.09	0.34
chr17:33600569:33600654:-@chr17:33599285|33599468:33599246:-	A3SS	0.029401	0.48	0.52	0.42	0.48	0.55	0.61	0.53	0.54
chr17:3529633:3529827:-@chr17:3526222:3526369:-@chr17:3523269:3523920:-	SE	0.0265187	0.03	0.06	0.06	0.06	0.11	0.26	0.46	0.15
chr17:35319535:35319703:-@chr17:35317955:35317980:-@chr17:35316740:35316766:-	SE	0.0485326	0.01	0.02	0.01	0.01	0.02	0.03	0.02	0.1
chr17:35464140:35464520:-@chr17:35463414|35463547:35463248:-	A3SS	0.049746	0.23	0.39	0.2	0.39	0.42	0.49	0.52	NA
chr17:36928108:36932191:-@chr17:36926742|36926943:36926586:-	A3SS	0.029401	0.9	0.89	0.88	0.83	0.97	0.92	0.97	0.91
chr17:37731660:37731743:-@chr17:37730503:37730605:-@chr17:37730255:37730390:-	SE	0.0265187	0.97	0.97	0.97	0.95	0.93	0.92	0.91	0.67
chr17:37793823:37794111:-@chr17:37753933:37754061:-@chr17:37752113:37752257:-	SE	0.0255801	0.99	0.99	0.99	0.98	0.97	0.97	0.91	0.54
chr17:37793823:37794111:-@chr17:37753933:37754083:-@chr17:37752113:37752257:-	SE	0.0255801	0.99	0.99	1	0.99	0.98	0.98	0.94	0.34
chr17:37793823:37794111:-@chr17:37754061|37754083:37753933:-	A3SS	0.049746	0.59	0.54	0.59	0.63	0.64	0.69	0.67	NA
chr17:3779488:3779371|3779259:-@chr17:3778283:3778823:-	A5SS	0.0396087	0.05	0.08	0.06	0.06	0.05	0.03	0.04	0.04
chr17:37884007:37884133:+@chr17:37884471:37884593:+@chr17:37886211:37886509:+	SE	0.049746	0.06	0.1	0.08	0.29	0.05	0.05	0.04	NA
chr17:37941472:37942199:+@chr17:37942942:37943089:+@chr17:37943883:37944029:+	SE	0.0476781	0.9	0.94	0.95	0.95	0.96	0.97	0.96	NA
chr17:38723333:38723490|38723486:+@chr17:38723994:38724134:+	A5SS	0.049746	0.31	0.09	0.23	0.13	0.41	0.36	0.41	NA
chr17:39755702:39755746:-@chr17:39755313:39755422:-	RI	0.029401	0.06	0.09	0.08	0.06	0.11	0.14	0.48	0.44
chr17:40676941:40677175:+@chr17:40677326:40677394:+	RI	0.049746	0.16	0.08	0.16	0.14	0.26	0.37	0.17	NA
chr17:43035859:43036414:+@chr17:43037698|43037831:43037917:+	A3SS	0.0177061	1	1	1	1	0.99	0.99	0.99	0.97
chr17:44369485:44369381|44369375:-@chr17:44368118:44368603:-	A5SS	0.0485326	0.01	0.02	0.01	0.01	0.02	0.02	0.07	0.08
chr17:44837194:44837351:-@chr17:44836411:44837193:-	TandemUTR	0.0285714	0.73	0.85	0.79	0.82	0.69	0.55	0.71	0.64
chr17:45110294:45110577:-@chr17:45108256:45108377:-@chr17:45100388:45100439:-	SE	0.049746	0.67	0.61	0.67	0.64	0.73	0.76	0.81	NA
chr17:45542460:45543421:+@chr17:45543422:45543732:+	TandemUTR	0.0420664	0.11	0.05	0.09	0.13	0.21	0.13	0.15	0.14
chr17:52413442:52413590:+@chr17:52417738:52417827:+@chr17:52420055:52420210:+	SE	0.049746	0.98	0.99	0.96	0.99	0.94	0.93	0.92	NA
chr17:5270015:5270343|5270126:+@chr17:5272115:5276932:+	A5SS	0.029401	0.97	0.97	0.96	0.95	0.91	0.93	0.81	0.3
chr17:55076419:55076638|55076626:+@chr17:55079541:55079809:+	A5SS	0.0415863	0.03	0.03	0.04	0.07	0.02	0.02	0.02	NA
chr17:57953297:57953366:+@chr17:57954227:57954270:+@chr17:57967263:57967430:+	SE	0.049746	0.88	0.85	0.85	0.84	0.49	0.82	0.55	NA
chr17:58003941:58004460:+@chr17:58005438:58005503:+@chr17:58007802:58007868:+	SE	0.049746	0.09	0.09	0.1	0.19	0.05	0.03	0.07	NA
chr17:59437723:59438025:-@chr17:59437470:59437585:-@chr17:59434955:59436465:-	SE	0.0408331	0.01	0.03	0.02	0.02	0.03	0.04	0.27	0.2
chr17:63119155:63119501:+@chr17:63119502:63120109:+	TandemUTR	0.0408331	0.1	0.06	0.09	0.12	0.12	0.16	0.75	0.16
chr17:64761309:64761403:-@chr17:64759483:64759602:-@chr17:64758204:64758357:-	SE	0.029401	0.86	0.97	0.92	0.93	0.85	0.75	0.78	0.85
chr17:68099937:68100585:-@chr17:67938864:67938960:-@chr17:67935972:67936034:-	SE	0.0284295	0.88	0.93	0.87	0.87	0.72	0.6	0.7	0.6
chr17:70279952:70280011:-@chr17:70279694:70279773:-@chr17:70278276:70279592:-	SE	0.029401	0.86	0.86	0.88	0.85	0.74	0.5	0.67	0.42
chr17:70279952:70280011:-@chr17:70279694:70279785:-@chr17:70278276:70279592:-	SE	0.0285714	0.84	0.9	0.85	0.8	0.71	0.43	0.65	0.41
chr17:70279952:70280011:-@chr17:70279694:70279788:-@chr17:70278276:70279592:-	SE	0.0285714	0.92	0.93	0.86	0.89	0.82	0.57	0.76	0.36
chr17:70280011:70279952|70279694:-@chr17:70278276:70279592:-	A5SS	0.0285714	0.65	0.85	0.71	0.52	0.47	0.5	0.41	0.31
chr17:70638871:70638971:-@chr17:70638735:70638795:-	RI	0.0285714	0.3	0.41	0.31	0.27	0.45	0.42	0.6	0.83
chr17:71001375:71001592:+@chr17:71002303|71002386:71002484:+	A3SS	0.0265187	0.83	0.71	0.87	0.79	0.88	0.89	0.89	0.89
chr17:72065442:72065534:+@chr17:72066051:72066277:+@chr17:72066622:72066720:+	SE	0.0435966	0.03	0.03	0.02	0.03	0.06	0.07	0.41	NA
chr17:72234436:72234556:+@chr17:72237367:72237454:+@chr17:72240655:72241054:+	SE	0.0285714	0.06	0.21	0.16	0.11	0.23	0.24	0.27	0.57
chr17:7237187:7237552:-@chr17:7236923|7236995:7236834:-	A3SS	0.049746	0.97	0.92	0.9	0.97	0.89	0.88	0.8	NA
chr17:7238202:7238147|7237644:-@chr17:7237187:7237552:-	A5SS	0.049746	0.77	0.47	0.78	0.7	0.84	0.85	0.85	NA
chr17:73628689:73628840:-@chr17:73628329:73628508:-@chr17:73626761:73627068:-	SE	0.0285714	0.95	0.96	0.93	0.98	0.92	0.88	0.87	0.91
chr17:73632565:73632661:-@chr17:73632331|73632457:73632200:-	A3SS	0.029401	0.91	0.97	0.92	0.92	0.84	0.73	0.77	0.87
chr17:73634453:73634695:-@chr17:73634320|73634324:73634200:-	A3SS	0.0319112	0.99	0.99	0.99	0.99	0.98	0.94	0.93	NA
chr17:73636288:73636457:-@chr17:73634453:73634650:-@chr17:73634200:73634324:-	SE	0.0371882	0.98	0.98	0.97	0.98	0.97	0.95	0.85	0.76
chr17:73911244:73911765:+@chr17:73922555:73922703:+@chr17:73927222:73935642:+	SE	0.0255801	0.95	0.97	0.97	0.97	0.9	0.92	0.92	0.74
chr17:73911244:73911765:+@chr17:73922628:73922703:+@chr17:73927222:73935642:+	SE	0.029401	0.94	0.95	0.96	0.94	0.86	0.84	0.91	0.56
chr17:7394984:7395019:+@chr17:7397628:7397866:+@chr17:7400819:7400943:+	SE	0.049746	0.21	0.27	0.56	0.41	0.58	0.72	0.58	NA
chr17:7421869:7421958:+@chr17:7422269:7422286:+@chr17:7422384:7423048:+	SE	0.029401	0.97	0.95	0.97	0.98	0.94	0.89	0.86	0.92
chr17:75701612:75701764|75701760:+@chr17:75705362:75705503:+	A5SS	0.020208	0.01	0.01	0.01	0.01	0.02	0.02	0.03	0.06
chr17:77142973:77143075:-@chr17:77138032:77138099:-@chr17:77134356:77136886:-	SE	0.029401	0.05	0.03	0.05	0.01	0.07	0.08	0.1	0.15
chr17:77260971:77261169:-@chr17:77260448:77260561:-@chr17:77259469:77259584:-	SE	0.0420664	0.93	0.88	0.9	0.95	0.78	0.88	0.77	0.69
chr17:77420783:77420790:-@chr17:77420495:77420584:-	RI	0.0285714	0.45	0.46	0.43	0.47	0.61	0.51	0.59	0.5
chr17:77612886:77612783|77612722:-@chr17:77612374:77612518:-	A5SS	0.0371882	0.02	0.01	0.01	0.01	0.05	0.03	0.02	0.06
chr17:77824471:77824896:-@chr17:77816847:77816961:-@chr17:77804181:77806742:-	SE	0.0485326	0.99	0.98	0.99	0.99	0.96	0.98	0.98	0.91
chr17:7788166:7788681|7788291:+@chr17:7789771:7790029:+	A5SS	0.0285714	0.78	0.67	0.77	0.52	0.89	0.94	0.84	0.85
chr17:77884865:77885210:-@chr17:77880424:77880631:-@chr17:77878312:77878457:-	SE	0.0228362	0	0.02	0.02	0.02	0.03	0.05	0.03	0.03
chr17:78001865:78001993:-@chr17:77997788:77997861:-@chr17:77996416:77997125:-	SE	0.0285714	0.97	0.96	0.9	0.94	0.85	0.87	0.89	0.74
chr17:9412413:9412512:-@chr17:9349080:9349204:-@chr17:9335828:9335963:-	SE	0.0408331	0.97	0.95	0.95	0.94	0.94	0.93	0.91	0.84
chr18:12319114:12319562:-@chr18:12318945:12319113:-	TandemUTR	0.029401	0.34	0.34	0.28	0.33	0.22	0.21	0.25	0.14
chr18:19338333:19338409:+@chr18:19340932:19341016:+@chr18:19341947:19342003:+	SE	0.0285714	0.43	0.46	0.35	0.42	0.53	0.56	0.59	0.55
chr18:3239359:3239441:+@chr18:3239560:3239721:+@chr18:3243231:3243746:+	SE	0.0255801	0.02	0.02	0.03	0.02	0.05	0.06	0.06	0.08
chr18:41939158:41939372|41939332:+@chr18:41952145:41952438:+	A5SS	0.0415863	0.06	0.05	0.05	0.03	0.07	0.07	0.07	NA
chr18:46754765:46754929:+@chr18:46764464:46764931:+@chr18:46827288:46827897:+	SE	0.0285714	0.89	0.88	0.9	0.92	0.87	0.83	0.68	0.66
chr18:58005057:58005269:-@chr18:57981744:57981869:-@chr18:57980466:57980542:-	SE	0.049746	0.71	0.65	0.38	0.43	0.88	0.88	0.84	NA
chr18:711747:714422:-@chr18:711590:711746:-	TandemUTR	0.0408331	0.04	0.01	0.02	0.02	0.05	0.04	0.06	0.11
chr18:75804317:75805312:-@chr18:75794957:75795010:-@chr18:75791216:75791299:-	SE	0.0285714	0.89	0.88	0.74	0.9	0.66	0.5	0.73	0.44
chr19:10063978:10064037:+@chr19:10064038:10064919:+	TandemUTR	0.029401	0.41	0.28	0.47	0.48	0.59	0.49	0.52	0.49
chr19:10256459:10256704|10256685:+@chr19:10256791:10259082:+	A5SS	0.0285714	1	0.96	0.97	0.94	0.9	0.92	0.53	0.37
chr19:10256459:10256708|10256704:+@chr19:10256791:10259082:+	A5SS	0.0265187	0.03	0.02	0.03	0.03	0.04	0.12	0.36	0.44
chr19:10256791:10259082:+@chr19:10259212|10259289:10259514:+	A3SS	0.0285714	0.01	0.04	0.08	0.07	0.31	0.18	0.36	0.79
chr19:10307347:10307652:-@chr19:10306742:10307029:-@chr19:10306204:10306458:-	SE	0.029401	0.92	0.95	0.95	0.94	0.86	0.23	0.79	0.58
chr19:10461324:10461529:-@chr19:10460868:10461044:-@chr19:10457765:10458494:-	SE	0.0485326	0.98	0.99	0.99	0.99	0.97	0.98	0.98	0.96
chr19:1056657:1056808:+@chr19:1057180:1057265:+@chr19:1057377:1057458:+	SE	0.0420664	0.68	0.54	0.7	0.76	0.32	0.54	0.25	0.16
chr19:1195314:1195439:+@chr19:1195736:1195823:+	RI	0.0284295	0.19	0.18	0.22	0.23	0.12	0.17	0.17	0.12
chr19:12651437:12651533:-@chr19:12651271:12651357:-	RI	0.0396087	0.03	0.02	0.02	0.04	0.04	0.05	0.05	0.06
chr19:12852966:12852786|12852616:-@chr19:12850484:12850648:-	A5SS	0.0255801	0.94	0.95	0.95	0.95	0.93	0.93	0.8	0.82
chr19:13736685:13736923:+@chr19:13737768:13737879:+@chr19:13740173:13740551:+	SE	0.029401	0.54	0.64	0.65	0.51	0.66	0.66	0.85	0.75
chr19:13736685:13736923:+@chr19:13737768:13737943:+@chr19:13740173:13740551:+	SE	0.0285714	0.74	0.68	0.65	0.64	0.78	0.87	0.91	0.81
chr19:14442387:14442663:+@chr19:14442914:14443238:+@chr19:14443393:14443684:+	SE	0.0470574	0.02	0.01	0.01	0.01	0.02	0.02	0.03	0.03
chr19:16296634:16296809:+@chr19:16297027:16297843:+@chr19:16298667:16300472:+	SE	0.0265187	0.98	0.99	0.99	0.99	0.97	0.79	0.51	0.68
chr19:17697608:17699981:+@chr19:17700547:17700790:+@chr19:17705002:17705264:+	SE	0.020208	0.01	0.01	0.01	0.01	0.03	0.03	0.02	0.06
chr19:18145606:18147032:+@chr19:18147121|18147175:18147195:+	A3SS	0.0485326	1	1	0.99	1	0.99	0.99	0.95	0.96
chr19:18148950:18149102:+@chr19:18149521|18149566:18149574:+	A3SS	0.0284295	0.97	0.99	0.97	0.99	0.95	0.91	0.73	0.79
chr19:18560805:18560887:+@chr19:18561223:18561493:+	RI	0.0284295	0.67	0.44	0.48	0.56	0.71	0.71	0.79	0.79
chr19:18560805:18560887:+@chr19:18561289:18561493:+@chr19:18562664:18564147:+	SE	0.020208	0.99	0.99	0.99	0.99	0.98	0.97	0.96	0.96
chr19:19275157:19275501:-@chr19:19274197|19274252:19274074:-	A3SS	0.029401	0.03	0.03	0.06	0.05	0.16	0.07	0.08	0.36
chr19:2060872:2060957:-@chr19:2060124|2060206:2060085:-	A3SS	0.0285714	0.42	0.43	0.41	0.36	0.48	0.6	0.61	0.53
chr19:2065124:2065301:-@chr19:2063859:2064412:-@chr19:2062284:2062827:-	SE	0.020208	0.98	0.98	0.98	0.98	0.97	0.97	0.95	0.77
chr19:2279625:2279774:+@chr19:2281296:2281418:+@chr19:2285601:2285720:+	SE	0.0435966	0.02	0.03	0.08	0.04	0.01	0.01	0.01	NA
chr19:2302432:2302655|2302592:+@chr19:2303944:2306251:+	A5SS	0.0408331	0.27	0.25	0.23	0.28	0.23	0.19	0.19	0.17
chr19:2712458:2712520:-@chr19:2710255:2710292:-@chr19:2708691:2708780:-	SE	0.029401	0.74	0.76	0.78	0.78	0.7	0.71	0.6	0.64
chr19:38280501:38280648:+@chr19:38282919:38283020:+@chr19:38284241:38284320:+	SE	0.049746	0.1	0.12	0.06	0.09	0.05	0.04	0.04	NA
chr19:40814073:40814147:+@chr19:40815819|40815840:40815994:+	A3SS	0.0420664	0.28	0.23	0.33	0.36	0.19	0.23	0.13	0.07
chr19:41090188:41090504:-@chr19:41089960:41090003:-@chr19:41087133:41087376:-	SE	0.0284295	0.97	0.97	0.96	0.98	0.95	0.91	0.95	0.82
chr19:42529165:42530614:+@chr19:42540704:42540781:+@chr19:42541283:42541403:+	SE	0.049746	0.34	0.51	0.34	0.53	0.23	0.17	0.33	NA
chr19:42781117:42781197:+@chr19:42783751:42783846:+@chr19:42794254:42796920:+	SE	0.049746	0.53	0.46	0.44	0.48	0.54	0.67	0.54	NA
chr19:43491885:43492403:-@chr19:43491704:43491808:-@chr19:43491402:43491537:-	SE	0.0485326	0.99	0.99	0.98	0.99	0.98	0.98	0.94	0.91
chr19:43587388:43587593:+@chr19:43587824:43587901:+@chr19:43587999:43591564:+	SE	0.0470574	0.96	0.97	0.97	0.96	0.99	0.99	0.99	0.97
chr19:43777965:43778209:-@chr19:43775762:43775817:-@chr19:43770120:43770297:-	SE	0.0285714	0.98	0.97	0.94	0.96	0.92	0.89	0.87	0.9
chr19:44518454:44518665:-@chr19:44517915:44518011:-@chr19:44517711:44517790:-	SE	0.0371882	0.99	0.99	0.98	0.99	0.98	0.96	0.93	0.91
chr19:45569224:45569620:+@chr19:45572228|45572230:45572367:+	A3SS	0.0470574	1	1	0.99	1	0.99	0.99	0.98	0.98
chr19:458299:458844:+@chr19:467992:468110:+@chr19:469889:470654:+	SE	0.035993	0.02	0.03	0.02	0.02	0.04	0.03	0.04	0.12
chr19:4670863:4670953:-@chr19:4670215:4670336:-@chr19:4665093:4665349:-	SE	0.0265187	0.02	0.03	0.03	0.03	0.07	0.04	0.08	0.17
chr19:4670863:4670953:-@chr19:4670215:4670336:-@chr19:4667065:4667164:-@chr19:4665093:4665349:-	MXE	0.0420664	0.25	0.22	0.17	0.39	0.68	0.39	0.47	0.4
chr19:47084663:47084776:+@chr19:47087936|47088242:47088284:+	A3SS	0.0408331	0.75	0.69	0.76	0.71	0.48	0.69	0.61	0.61
chr19:47099297:47099397:+@chr19:47099699|47099701:47099776:+	A3SS	0.0274686	0.98	0.97	0.97	0.98	0.96	0.96	0.95	0.94
chr19:47496084:47496001|47495962:-@chr19:47493024:47493357:-	A5SS	0.0485326	0.96	0.97	0.97	0.97	0.96	0.96	0.92	0.8
chr19:48770902:48770994:-@chr19:48756902:48757012:-@chr19:48750638:48750796:-	SE	0.029401	0.96	0.91	0.93	0.91	0.9	0.87	0.79	0.72
chr19:48863573:48863683:-@chr19:48861308:48861448:-@chr19:48852471:48852632:-	SE	0.0246533	0.99	1	0.99	1	0.98	0.98	0.98	0.97
chr19:49361579:49361800:+@chr19:49362698:49362875:+@chr19:49366028:49366088:+	SE	0.049746	0.33	0.48	0.4	0.29	0.26	0.14	0.14	NA
chr19:49952743:49952824|49952820:+@chr19:49953343:49953955:+	A5SS	0.0177061	0.01	0.01	0.01	0.01	0.02	0.02	0.04	0.02
chr19:50109937:50110046:+@chr19:50111287:50111422:+@chr19:50114270:50114451:+	SE	0.0274686	0.99	0.99	0.98	0.98	0.95	0.95	0.96	0.91
chr19:50601246:50601816:+@chr19:50602192:50602333:+@chr19:50603231:50606326:+	SE	0.0285714	0.67	0.72	0.55	0.83	0.49	0.38	0.46	0.39
chr19:51942742:51943185:+@chr19:51943612:51943762:+@chr19:51950509:51953676:+	SE	0.0285714	0.67	0.64	0.61	0.47	0.75	0.68	0.77	0.82
chr19:51942742:51943185:+@chr19:51943612:51943981:+@chr19:51950509:51953676:+	SE	0.0285714	0.25	0.16	0.39	0.35	0.47	0.7	0.53	0.77
chr19:51943612:51943981|51943718:+@chr19:51950509:51953676:+	A5SS	0.0285714	0.22	0.12	0.35	0.42	0.46	0.62	0.53	0.66
chr19:51943612:51943981|51943814:+@chr19:51950509:51953676:+	A5SS	0.029401	0.22	0.13	0.19	0.36	0.41	0.47	0.41	0.67
chr19:52427612:52427863:-@chr19:52421661:52421851:-@chr19:52415919:52417015:-	SE	0.0285714	0.92	0.93	0.97	0.9	0.87	0.76	0.75	0.86
chr19:53293208:53293328:-@chr19:53291768:53292196:-@chr19:53290533:53290673:-	SE	0.0420664	0.06	0.02	0.04	0.03	0.08	0.06	0.13	0.2
chr19:53300402:53300549:-@chr19:53299657:53299793:-@chr19:53294740:53294929:-	SE	0.049746	0.95	0.86	0.92	0.89	0.83	0.69	0.69	NA
chr19:53425507:53425769:-@chr19:53418788:53418937:-@chr19:53416799:53416924:-	SE	0.049746	0.06	0.11	0.06	0.1	0.14	0.18	0.55	NA
chr19:54532216:54532290:+@chr19:54532695|54532994:54533098:+	A3SS	0.0255801	0.02	0.02	0.02	0.01	0.06	0.06	0.39	0.05
chr19:54533769:54534005:+@chr19:54534399:54534482:+@chr19:54535320:54535929:+	SE	0.020208	0.99	0.99	0.99	0.99	0.97	0.87	0.87	0.94
chr19:55705355:55706280:-@chr19:55702643:55702768:-@chr19:55701447:55701641:-	SE	0.0408331	0.92	0.91	0.95	0.94	0.96	0.95	0.96	0.98
chr19:56567445:56567781:-@chr19:56567227:56567373:-@chr19:56567006:56567140:-	SE	0.0435966	0.95	0.95	0.97	0.95	0.94	0.79	0.83	NA
chr19:57495459:57495549:+@chr19:57510899:57511027:+@chr19:57516644:57521000:+	SE	0.029401	0.94	0.95	0.94	0.96	0.91	0.89	0.77	0.87
chr19:5786088:5785961|5785851:-@chr19:5781637:5783590:-	A5SS	0.0284295	0.03	0.04	0.03	0.02	0.06	0.06	0.09	0.12
chr19:57981660:57981853:-@chr19:57976382:57976529:-@chr19:57975718:57976120:-	SE	0.0476781	0.61	0.4	0.61	0.37	0.07	0.07	0.04	NA
chr19:59401611:59402142:+@chr19:59402233:59402404:+@chr19:59403078:59403332:+	SE	0.0265187	0.04	0.03	0.03	0.04	0.02	0.02	0.01	0.01
chr19:598808:598880:-@chr19:598527:598807:-	TandemUTR	0.0408331	0.5	0.44	0.47	0.5	0.43	0.37	0.44	0.41
chr19:60286558:60286824:+@chr19:60289021|60289106:60289153:+	A3SS	0.0284295	0.92	0.94	0.95	0.95	0.86	0.49	0.8	0.86
chr19:60679511:60679986:+@chr19:60683013:60683096:+@chr19:60684380:60687666:+	SE	0.049746	0.37	0.34	0.33	0.34	0.29	0.12	0.11	NA
chr19:7597022:7597156:-@chr19:7596766:7596930:-	RI	0.0285714	0.19	0.08	0.16	0.02	0.24	0.21	0.27	0.33
chr19:8521240:8521044|8521040:-@chr19:8518920:8519201:-	A5SS	0.049746	0.03	0.08	0.11	0.08	0.17	0.2	0.12	NA
chr19:9128288:9128424:+@chr19:9128944:9129070:+	RI	0.049746	0.22	0.21	0.19	0.22	0.23	0.25	0.29	NA
chr19:942955:943121:+@chr19:945019:945087:+@chr19:945212:945576:+	SE	0.0274686	0.99	0.97	0.97	0.99	0.96	0.96	0.78	0.95
chr19:9790221:9790765:-@chr19:9785814:9786015:-@chr19:9781943:9783393:-	SE	0.0284295	0.09	0.06	0.06	0.03	0.11	0.11	0.12	0.29
chr19:9790221:9790765:-@chr19:9785814:9786018:-@chr19:9781943:9783393:-	SE	0.029401	0.09	0.05	0.06	0.02	0.12	0.12	0.13	0.28
chr19:9790221:9790765:-@chr19:9785814:9786018:-@chr19:9784907:9784950:-@chr19:9781943:9783393:-	MXE	0.0284295	0.15	0.12	0.12	0.05	0.18	0.21	0.21	0.44
chr19:9790221:9790765:-@chr19:9786248:9786345:-@chr19:9785814:9786018:-@chr19:9781943:9783393:-	MXE	0.0285714	0.27	0.17	0.21	0.08	0.3	0.37	0.32	0.66
chr19:983558:983695:+@chr19:987129:987245:+@chr19:987415:987687:+	SE	0.0408331	0.98	0.99	0.96	0.99	0.94	0.92	0.96	0.89
chr2:105382111:105382556:-@chr2:105379536:105379586:-@chr2:105368788:105369429:-	SE	0.0228362	0.97	0.97	0.97	0.99	0.96	0.96	0.96	0.86
chr2:109660408:109660326|109660251:-@chr2:109657573:109659190:-	A5SS	0.0285714	0.04	0.09	0.06	0.08	0.1	0.11	0.15	0.16
chr2:109660916:109661103:-@chr2:109660251:109660408:-@chr2:109657573:109659190:-	SE	0.035993	0.01	0.01	0.01	0.02	0.02	0.03	0.03	0.07
chr2:114387219:114387274:+@chr2:114401392:114401502:+@chr2:114405348:114405443:+	SE	0.0420664	0.85	0.82	0.8	0.83	0.78	0.8	0.72	0.53
chr2:11882368:11882460:+@chr2:11882461:11884973:+	TandemUTR	0.0420664	0.52	0.49	0.54	0.48	0.43	0.48	0.46	0.4
chr2:148373783:148373937:+@chr2:148385576:148385599:+@chr2:148389230:148389373:+	SE	0.0395986	0.04	0.15	0.04	0.15	0.02	0.02	0.02	NA
chr2:151847628:151847714:-@chr2:151846708:151846803:-@chr2:151842015:151843750:-	SE	0.0485326	0.99	0.98	0.99	0.99	0.98	0.98	0.97	0.91
chr2:152039831:152040374:+@chr2:152040375:152040665:+	TandemUTR	0.0476781	0.92	0.9	0.88	0.92	0.85	0.85	0.76	NA
chr2:161743694:161744518:+@chr2:161768241|161768244:161768352:+	A3SS	0.0274686	0.02	0.01	0.01	0.02	0.06	0.07	0.07	0.15
chr2:170259971:170260003:+@chr2:170262649:170262738:+@chr2:170299769:170300983:+@chr2:170306141:170306293:+	MXE	0.0476781	0.88	0.78	0.9	0.78	0.93	0.93	0.91	NA
chr2:172290675:172290837:+@chr2:172290950:172291049:+	RI	0.0476781	0.08	0.06	0.08	0.04	0.09	0.09	0.11	NA
chr2:173061100:173061202:+@chr2:173062459:173062587:+@chr2:173063998:173064096:+	SE	0.049746	0.99	0.97	0.98	0.99	0.96	0.95	0.94	NA
chr2:173936792:173936869:+@chr2:173936974:173937135:+@chr2:173937769:173937963:+	SE	0.0476781	0.24	0.2	0.24	0.25	0.14	0.13	0.13	NA
chr2:176902275:176902400:+@chr2:176903558:176903634:+@chr2:176910467:176911003:+	SE	0.0255801	0.99	0.99	0.99	1	0.97	0.98	0.96	0.97
chr2:187250264:187252936:+@chr2:187252937:187253870:+	TandemUTR	0.0131238	1	1	1	1	0.99	0.99	0.99	0.99
chr2:190134742:190134847:-@chr2:190133559:190134741:-	TandemUTR	0.0285714	0.56	0.63	0.57	0.6	0.47	0.53	0.43	0.51
chr2:191572597:191572675:-@chr2:191571188:191571279:-@chr2:191570827:191570978:-	SE	0.0435966	0.96	0.99	0.96	0.96	0.84	0.94	0.77	NA
chr2:191586989:191587221:-@chr2:191586496:191586649:-@chr2:191582847:191582975:-	SE	0.0435966	0.97	0.97	0.97	0.99	0.94	0.95	0.92	NA
chr2:201806984:201807080:+@chr2:201839429:201839759:+@chr2:201844484:201844589:+	SE	0.0476781	0.96	0.95	0.96	0.95	0.93	0.89	0.92	NA
chr2:20321613:20321485|20321475:-@chr2:20319275:20319412:-	A5SS	0.0356983	0.02	0.03	0.02	0.02	0.01	0.01	0.01	NA
chr2:215303380:215303477:-@chr2:215303204:215303249:-@chr2:215298615:215301977:-	SE	0.049746	0.14	0.16	0.16	0.11	0.07	0.05	0.08	NA
chr2:216685984:216686097:+@chr2:216689606|216689627:216689810:+	A3SS	0.0476781	0.02	0.01	0.01	0.02	0.06	0.03	0.04	NA
chr2:219232623:219232710:+@chr2:219233004:219233133:+@chr2:219233274:219233388:+@chr2:219233906:219234487:+	MXE	0.029401	0.61	0.55	0.82	0.77	0.22	0.46	0.52	0.52
chr2:219232623:219232710:+@chr2:219233004:219233212:+@chr2:219233906:219234487:+	SE	0.029401	0.16	0.08	0.16	0.13	0.38	0.25	0.44	0.52
chr2:219233004:219233185|219233133:+@chr2:219233906:219234487:+	A5SS	0.049746	0.29	0.35	0.24	0.17	0.57	0.51	0.51	NA
chr2:219719646:219719704:-@chr2:219668240:219668321:-@chr2:219651040:219651172:-	SE	0.0285714	0.25	0.04	0.19	0.17	0.31	0.28	0.74	0.59
chr2:219741995:219742068:-@chr2:219741386:219741799:-@chr2:219740839:219741284:-	SE	0.0420664	0.82	0.8	0.87	0.86	0.73	0.8	0.64	0.32
chr2:224160:224272:-@chr2:223097:223229:-@chr2:219966:221191:-	SE	0.0408331	0.89	0.83	0.82	0.86	0.89	0.93	0.93	0.91
chr2:227913252:227913340:+@chr2:227920186:227920344:+@chr2:227925474:227925533:+	SE	0.0420664	0.53	0.47	0.55	0.42	0.59	0.64	0.55	0.58
chr2:230378843:230378832|230378690:-@chr2:230376959:230377187:-	A5SS	0.049746	0.82	0.87	0.89	0.92	0.81	0.81	0.76	NA
chr2:235067305:235069389:-@chr2:235066422:235067304:-	TandemUTR	0.0408331	0.97	0.98	0.98	0.99	0.97	0.96	0.91	0.94
chr2:24157193:24157405:-@chr2:24155818:24156014:-@chr2:24153804:24154135:-	SE	0.0371882	0.97	0.96	0.97	0.97	0.93	0.96	0.94	0.92
chr2:241690341:241690420:-@chr2:241685331:241685515:-@chr2:241682365:241682520:-	SE	0.0285714	0.75	0.82	0.79	0.69	0.66	0.67	0.43	0.65
chr2:241830548:241830766:-@chr2:241828210|241828252:241827989:-	A3SS	0.020208	0.04	0.04	0.04	0.04	0.06	0.05	0.06	0.22
chr2:242147214:242147791:+@chr2:242150436:242150564:+@chr2:242158213:242158376:+	SE	0.0476781	0.94	0.94	0.97	0.97	0.92	0.9	0.75	NA
chr2:242332797:242332965:+@chr2:242336953:242338017:+@chr2:242338239:242338382:+	SE	0.029401	0.66	0.65	0.58	0.66	0.82	0.74	0.92	0.85
chr2:24897097:24897221:-@chr2:24896757:24896824:-@chr2:24895537:24896487:-	SE	0.0285714	0.03	0.07	0.08	0.1	0.16	0.15	0.49	0.42
chr2:25033416:25033538:-@chr2:25027767:25027927:-@chr2:25020009:25024121:-	SE	0.049746	0.55	0.59	0.34	0.31	0.85	0.85	0.72	NA
chr2:26353445:26353532:+@chr2:26355507:26355687:+@chr2:26356366:26356487:+	SE	0.0485326	0.99	0.99	0.99	0.98	0.98	0.98	0.97	0.92
chr2:27208203:27208046|27208044:-@chr2:27207128:27207880:-	A5SS	0.0408331	0.99	0.98	0.98	0.97	0.93	0.97	0.96	0.95
chr2:27433110:27433403:-@chr2:27432458:27432665:-@chr2:27419118:27419949:-	SE	0.0274686	0.06	0.06	0.05	0.05	0.08	0.08	0.18	0.35
chr2:27518737:27518811:+@chr2:27518950:27519134:+@chr2:27519213:27519272:+	SE	0.0476781	0.51	0.55	0.6	0.55	0.46	0.46	0.48	NA
chr2:27966628:27967484:-@chr2:27946143:27947261:-@chr2:27937784:27937917:-@chr2:27934810:27934942:-	MXE	0.049746	0.15	0.81	0.82	0.24	0.85	0.93	0.93	NA
chr2:28905518:28905689:+@chr2:28916542:28916839:+@chr2:28926220:28926981:+	SE	0.0285714	0.13	0.14	0.11	0.06	0.74	0.19	0.6	0.4
chr2:3179659:3179795:-@chr2:3176940|3176944:3176777:-	A3SS	0.0284295	0.98	0.97	0.99	0.97	0.95	0.95	0.96	0.8
chr2:47425544:47425716:-@chr2:47404064:47404138:-@chr2:47301452:47301966:-	SE	0.029401	0.18	0.18	0.19	0.41	0.11	0.05	0.1	0.14
chr2:61266141:61266257:+@chr2:61267085:61267136:+	RI	0.0285714	0.23	0.39	0.3	0.24	0.21	0.18	0.11	0.06
chr2:61300949:61301096:-@chr2:61294699:61294857:-@chr2:61292411:61292568:-	SE	0.049746	0.91	0.82	0.96	0.95	0.98	0.98	0.97	NA
chr2:64188878:64193229:-@chr2:64181036:64181137:-@chr2:64177051:64177248:-	SE	0.0255801	0.98	0.97	0.99	0.97	0.96	0.96	0.96	0.87
chr2:70292804:70293353:-@chr2:70292316:70292803:-	TandemUTR	0.0285714	0.53	0.56	0.48	0.54	0.62	0.58	0.79	0.69
chr2:73323640:73323765:+@chr2:73324633:73324689:+@chr2:73325180:73325351:+	SE	0.0485326	0.95	0.96	0.96	0.96	0.95	0.95	0.87	0.89
chr2:73815064:73815226:-@chr2:73813219:73813339:-@chr2:73811822:73812920:-	SE	0.0285714	0.18	0.08	0.17	0.16	0.21	0.22	0.36	0.24
chr2:74289204:74289360|74289356:+@chr2:74290577:74290684:+	A5SS	0.049746	0.02	0.02	0.03	0.05	0.06	0.1	0.07	NA
chr2:74971576:74971781:+@chr2:74971782:74973989:+	TandemUTR	0.0228362	0.99	1	0.99	0.99	0.98	0.98	0.98	0.96
chr2:85479770:85479919:-@chr2:85479324:85479416:-@chr2:85478654:85478786:-	SE	0.0470574	0.99	1	1	1	0.99	0.95	0.95	0.99
chr2:87535942:87536279:+@chr2:87553374:87553519:+@chr2:87601841:87602154:+	SE	0.029401	0	0.01	0.02	0	0.04	0.07	0.05	0.08
chr2:88117577:88117685:-@chr2:88114865|88114926:88114768:-	A3SS	0.029401	0.86	0.89	0.83	0.92	0.8	0.82	0.81	0.8
chr2:89223183:89223470:-@chr2:88941848:88941898:-@chr2:88941513:88941563:-@chr2:88937785:88938311:-	MXE	0.0420664	0.22	0.29	0.31	0.32	0.35	0.37	0.33	0.32
chr2:89400793:89400453|89400451:-@chr2:88937785:88938311:-	A5SS	0.029401	0.25	0.28	0.16	0.34	0.14	0.14	0.15	0.11
chr2:9469985:9469849|9469648:-@chr2:9465044:9465785:-	A5SS	0.0408331	0.04	0.03	0.05	0.03	0.19	0.05	0.14	0.16
chr2:96295586:96295954:+@chr2:96296755|96296793:96296934:+	A3SS	0.0408331	0.26	0.3	0.25	0.25	0.42	0.34	0.3	0.52
chr2:96304197:96304475:-@chr2:96303801:96304196:-	TandemUTR	0.029401	0.1	0.06	0.07	0.06	0.15	0.13	0.19	0.25
chr2:96579217:96579749:+@chr2:96580038|96580069:96580197:+	A3SS	0.0415863	0.98	0.97	0.97	0.97	0.94	0.9	0.94	NA
chr2:96763873:96764150:-@chr2:96742571:96742603:-@chr2:96741328:96741489:-	SE	0.049746	0.65	0.54	0.56	0.56	0.11	0.26	0.38	NA
chr2:98591459:98591621:+@chr2:98592538|98592651:98592934:+	A3SS	0.0285714	0.29	0.15	0.2	0.17	0.1	0.05	0.04	0.14
chr2:99381643:99381804|99381745:+@chr2:99382202:99383445:+	A5SS	0.0420664	0.97	0.95	0.98	0.99	0.94	0.95	0.92	0.8
chr20:1564834:1565185:-@chr20:1563913:1564245:-@chr20:1558868:1558952:-	SE	0.0265187	0.94	0.94	0.93	0.94	0.9	0.86	0.79	0.89
chr20:18116103:18116679:+@chr20:18116680:18117016:+	TandemUTR	0.029401	0.16	0.04	0.06	0.11	0.18	0.18	0.26	0.44
chr20:18217121:18217248:+@chr20:18234963:18235037:+@chr20:18243716:18245640:+	SE	0.0285714	0.3	0.13	0.17	0.2	0.39	0.33	0.38	0.41
chr20:19863743:19863843:+@chr20:19864083:19864251:+@chr20:19885259:19885451:+	SE	0.049746	0.08	0.12	0.11	0.18	0.05	0.07	0.05	NA
chr20:24898162:24898296:-@chr20:24897528:24897720:-	RI	0.0371882	0.02	0.01	0.01	0.01	0.03	0.02	0.05	0.16
chr20:24943774:24943866:-@chr20:24942703|24942709:24942597:-	A3SS	0.0476781	0.8	0.83	0.88	0.88	0.94	0.96	0.94	NA
chr20:25563365:25563463:+@chr20:25574167:25574284:+@chr20:25602488:25606706:+	SE	0.0285714	0.05	0.21	0.11	0.19	0.27	0.23	0.6	0.48
chr20:2768435:2769270:-@chr20:2767912|2767917:2767838:-	A3SS	0.029401	0.96	0.9	0.91	0.91	0.85	0.86	0.69	0.45
chr20:32445237:32445348:+@chr20:32448675:32448788:+@chr20:32460118:32460259:+	SE	0.029401	0.08	0.03	0.04	0.05	0.1	0.18	0.11	0.11
chr20:32577680:32577809:+@chr20:32584989:32585070:+@chr20:32586093:32587974:+	SE	0.0485326	0.01	0.01	0.02	0.01	0.02	0.02	0.05	0.04
chr20:34144001:34144149:+@chr20:34165029:34165135:+@chr20:34225100:34225290:+	SE	0.049746	0.27	0.23	0.23	0.35	0.06	0.1	0.07	NA
chr20:34586067:34586162|34586158:+@chr20:34587668:34587894:+	A5SS	0.0255801	0.02	0.02	0.03	0.01	0.04	0.04	0.04	0.11
chr20:35351465:35351503:+@chr20:35359113|35359164:35359351:+	A3SS	0.049746	0.36	0.16	0.33	0.33	0.74	0.41	0.44	NA
chr20:36223236:36223415:-@chr20:36217786|36217905:36217663:-	A3SS	0.049746	0.98	1	0.99	1	0.97	0.95	NA	0.77
chr20:36227005:36227187:-@chr20:36223236:36223413:-@chr20:36217663:36217905:-	SE	0.049746	0.98	0.99	0.97	0.99	0.96	0.93	NA	0.84
chr20:36227005:36227187:-@chr20:36223236:36223415:-@chr20:36217663:36217905:-	SE	0.0476781	0.99	1	0.99	1	0.98	0.94	NA	0.88
chr20:36227005:36227187:-@chr20:36223413|36223415:36223236:-	A3SS	0.0476781	0.98	1	0.98	1	0.96	0.9	NA	0.89
chr20:39267120:39266299|39264111:-@chr20:39240502:39247255:-	A5SS	0.0285714	0.86	0.95	0.9	0.97	0.83	0.82	0.65	0.58
chr20:42947600:42947941:+@chr20:42949600:42949797:+@chr20:42963586:42966171:+	SE	0.0420664	0.07	0.1	0.12	0.08	0.06	0.05	0.07	0.04
chr20:45372207:45372355:-@chr20:45361023|45361098:45360880:-	A3SS	0.049746	0.56	0.64	0.64	0.6	0.52	0.55	0.5	NA
chr20:47330847:47330908:+@chr20:47331696:47331762:+@chr20:47338989:47339639:+	SE	0.0371882	0.02	0.03	0.02	0.02	0.06	0.03	0.08	0.23
chr20:47937880:47940339:+@chr20:47940340:47942186:+	TandemUTR	0.029401	0.59	0.61	0.5	0.59	0.87	0.78	0.82	0.89
chr20:48146616:48146764:-@chr20:48134069:48134198:-@chr20:48131060:48132858:-	SE	0.0265187	0.96	0.97	0.98	0.99	0.95	0.95	0.95	0.51
chr20:5041389:5041733:-@chr20:5040146:5040251:-@chr20:5039703:5039820:-@chr20:5037804:5038091:-	MXE	0.029401	0.19	0.19	0.12	0.33	0.42	0.39	0.53	0.54
chr20:55401116:55401239:+@chr20:55401741:55401795:+@chr20:55416005:55417796:+	SE	0.0371882	0.96	0.96	0.96	0.94	0.88	0.9	0.94	0.16
chr20:5678977:5679125:+@chr20:5685358:5685494:+@chr20:5701508:5701689:+	SE	0.0408331	0.05	0.04	0.04	0.03	0.08	0.09	0.05	0.12
chr20:60311999:60312232:+@chr20:60312912:60313028:+@chr20:60314648:60314791:+	SE	0.029401	0.91	0.94	0.92	0.95	0.89	0.89	0.88	0.83
chr20:61663542:61663398|61663396:-@chr20:61663147:61663263:-	A5SS	0.0415863	0.02	0.02	0.03	0.01	0.05	0.05	0.05	NA
chr20:61691624:61691884:-@chr20:61689400:61691623:-	TandemUTR	0.0274686	0.95	0.95	0.94	0.94	0.9	0.88	0.9	0.89
chr20:61704762:61704889:-@chr20:61699554:61699657:-@chr20:61697407:61697564:-	SE	0.049746	0.93	0.93	0.92	0.83	0.97	0.96	0.95	NA
chr20:61797575:61797651:+@chr20:61798557:61798988:+	RI	0.0265187	0.36	0.41	0.36	0.36	0.69	0.68	0.87	0.9
chr20:62060173:62061683:-@chr20:62058499:62060172:-	TandemUTR	0.0476781	0.78	0.81	0.78	0.86	0.51	0.74	0.74	NA
chr21:18090770:18091306:-@chr21:18089396:18089458:-@chr21:18083155:18087769:-	SE	0.029401	0.92	0.92	0.96	0.97	0.83	0.86	0.77	0.58
chr21:33539126:33539253|33539249:+@chr21:33540893:33541067:+	A5SS	0.0408331	0.01	0.02	0.03	0.02	0.03	0.1	0.04	0.07
chr21:33696886:33697792:+@chr21:33705012|33705017:33705068:+	A3SS	0.0285714	0.69	0.38	0.75	0.51	0.79	0.88	0.87	0.83
chr21:36440424:36441793:-@chr21:36431262:36431344:-@chr21:36425303:36427242:-	SE	0.029401	0.43	0.2	0.16	0.13	0.52	0.52	0.55	0.59
chr21:37561409:37562294:-@chr21:37560963:37561018:-@chr21:37535868:37535985:-@chr21:37534478:37534810:-	MXE	0.0476781	0.42	0.51	0.44	0.44	0.4	0.32	0.4	NA
chr21:41531310:41531526:+@chr21:41534331:41534420:+@chr21:41535616:41535748:+	SE	0.020208	0.01	0.01	0.01	0.01	0.02	0.02	0.07	0.15
chr21:41729634:41729826:+@chr21:41730812:41730949:+@chr21:41733491:41733645:+	SE	0.0485326	0.98	0.97	0.98	0.98	0.97	0.97	0.92	0.8
chr21:43985773:43986080:+@chr21:43987978|43988033:43988116:+	A3SS	0.0284295	0.01	0.02	0.03	0.02	0.06	0.06	0.23	0.04
chr21:43997892:43998028:+@chr21:44000007:44000073:+@chr21:44000260:44006616:+	SE	0.0131238	1	1	1	1	0.99	0.99	0.99	0.99
chr21:45100697:45100707:-@chr21:45100536:45100556:-	RI	0.0285714	0.44	0.48	0.56	0.42	0.59	0.63	0.62	0.58
chr21:46524335:46524479:-@chr21:46522059|46522184:46521869:-	A3SS	0.0476781	0.03	0.03	0.04	0.04	0.06	0.05	0.15	NA
chr22:16455250:16455438:-@chr22:16454933:16455249:-	TandemUTR	0.0284295	0.71	0.8	0.76	0.89	0.91	0.94	0.91	0.94
chr22:17424499:17424675:-@chr22:17419994:17420118:-@chr22:17413327:17416156:-	SE	0.0255801	0.03	0.03	0.03	0.05	0.06	0.08	0.06	0.31
chr22:17776116:17776006|17775797:-@chr22:17774707:17774797:-	A5SS	0.049746	0.35	0.24	0.35	0.09	0.42	0.45	0.59	NA
chr22:18328267:18328812:+@chr22:18330050|18330081:18330338:+	A3SS	0.0319112	0.98	0.98	0.98	0.98	0.97	0.92	0.93	NA
chr22:18419988:18420107:+@chr22:18423466:18423536:+@chr22:18429053:18429388:+	SE	0.0435966	0.89	0.89	0.89	0.95	0.83	0.84	0.69	NA
chr22:18420883:18421074:+@chr22:18429053:18429229:+@chr22:18430861:18431121:+	SE	0.049746	0.65	0.63	0.65	0.62	0.72	0.74	0.76	NA
chr22:19265546:19267534:+@chr22:19267617|19267621:19267680:+	A3SS	0.020208	0.97	0.97	0.97	0.97	0.96	0.95	0.96	0.74
chr22:21484221:21484324:+@chr22:21484478:21484768:+@chr22:21491954:21492246:+@chr22:21571796:21571835:+	MXE	0.0285714	0.66	0.33	0.36	0.24	0.17	0.13	0.14	0.08
chr22:21495266:21495360:+@chr22:21495476:21495789:+@chr22:21528927:21529223:+@chr22:21571796:21571835:+	MXE	0.0246533	0.99	0.99	1	0.99	0.97	0.97	0.98	0.98
chr22:21553277:21553576|21553564:+@chr22:21571796:21571835:+	A5SS	0.0284295	0.96	0.99	0.96	0.99	0.94	0.89	0.76	0.69
chr22:21553277:21553576|21553569:+@chr22:21571796:21571835:+	A5SS	0.0274686	0.94	0.99	0.94	0.99	0.91	0.92	0.75	0.75
chr22:22370257:22370520:+@chr22:22370742:22370832:+@chr22:22371031:22371363:+	SE	0.049746	0.13	0.04	0.14	0.07	0.17	0.19	0.19	NA
chr22:22510041:22509955|22509846:-@chr22:22506563:22509341:-	A5SS	0.0285714	0.97	0.99	0.94	1	0.79	0.9	0.84	0.52
chr22:25398723:25398950:+@chr22:25437793:25437971:+@chr22:25443216:25444949:+	SE	0.0420664	0.13	0.26	0.23	0.16	0.08	0.03	0.11	0.13
chr22:27851251:27851404:+@chr22:27863330|27863490:27863662:+	A3SS	0.0476781	0.95	0.94	0.94	0.95	0.9	0.81	0.84	NA
chr22:28409009:28409068|28409053:+@chr22:28420741:28424593:+	A5SS	0.0284295	0.19	0.23	0.27	0.19	0.33	0.3	0.3	0.51
chr22:29153158:29153394|29153390:+@chr22:29154449:29155041:+	A5SS	0.0408331	0.02	0.02	0.01	0.03	0.04	0.05	0.03	0.14
chr22:29833363:29833519:-@chr22:29831916:29832032:-	RI	0.049746	0.12	0.05	0.14	0.08	0.34	0.34	NA	0.39
chr22:29833363:29833519:-@chr22:29831916:29832101:-	RI	0.049746	0.08	0.09	0.1	0.08	0.17	0.46	NA	0.16
chr22:29833363:29833519:-@chr22:29831916:29832149:-	RI	0.049746	0.11	0.13	0.08	0.14	0.26	0.41	NA	0.41
chr22:29833363:29833566:-@chr22:29832101|29832149:29831916:-	A3SS	0.029401	0.21	0.08	0.21	0.13	0.26	0.55	0.51	0.43
chr22:34072923:34072965|34072962:+@chr22:34073048:34073985:+	A5SS	0.0285714	0.18	0.15	0.1	0.11	0.29	0.21	0.31	0.35
chr22:34384608:34385855:+@chr22:34387255:34387365:+	RI	0.0228362	0.99	0.99	0.99	1	0.97	0.98	0.98	0.98
chr22:34566185:34566579:-@chr22:34562313:34562432:-@chr22:34535773:34535997:-	SE	0.0456278	0.02	0.03	0.03	0.02	0.06	0.05	0.06	NA
chr22:34921429:34921303|34921087:-@chr22:34914855:34917904:-	A5SS	0.049746	0.02	0.08	0.08	0.01	0.19	0.39	0.53	NA
chr22:34979063:34979211:+@chr22:34980929|34980932:34980991:+	A3SS	0.0435966	0.96	0.96	0.95	0.96	0.89	0.88	0.91	NA
chr22:34980890:34980991:+@chr22:34983075:34983128:+@chr22:34983311:34983552:+	SE	0.049746	0.98	1	0.99	0.99	0.92	0.86	0.95	NA
chr22:35244756:35244903:-@chr22:35243424|35243486:35243294:-	A3SS	0.0228362	0.02	0.01	0.02	0.02	0.03	0.03	0.04	0.03
chr22:36577233:36577262:+@chr22:36577344:36577443:+	RI	0.029401	0.5	0.55	0.52	0.55	0.44	0.42	0.47	0.31
chr22:36577233:36577443:+@chr22:36581518:36581601:+@chr22:36584632:36584693:+	SE	0.029401	0.96	0.95	0.97	0.93	0.92	0.92	0.88	0.34
chr22:36596129:36596323|36596300:+@chr22:36600323:36600500:+	A5SS	0.020208	0.02	0.02	0.02	0.02	0.03	0.03	0.04	0.07
chr22:36653364:36653779|36653773:+@chr22:36657752:36657886:+	A5SS	0.0476781	0.97	0.96	0.94	0.97	0.86	0.92	0.86	NA
chr22:36663699:36663772|36663745:+@chr22:36666662:36668485:+	A5SS	0.0285714	0.07	0.04	0.08	0.06	0.22	0.18	0.19	0.16
chr22:36796791:36796848|36796844:+@chr22:36797635:36797960:+	A5SS	0.049746	0.55	0.54	0.56	0.55	0.5	0.26	0.28	NA
chr22:37712249:37712363:+@chr22:37715408:37715561:+@chr22:37717283:37717577:+	SE	0.049746	0.4	0.85	NA	0.64	0.98	1	0.98	0.99
chr22:37715408:37715561:+@chr22:37717283|37717358:37717577:+	A3SS	0.049746	0.82	0.93	NA	0.94	0.98	1	0.98	0.99
chr22:37770892:37771493:+@chr22:37775376:37775532:+@chr22:37778025:37778304:+	SE	0.0285714	0.85	0.89	0.87	0.56	0.22	0.02	0.07	0.13
chr22:38042774:38042792:-@chr22:38041408|38041476:38041320:-	A3SS	0.0285714	0.41	0.38	0.54	0.4	0.59	0.58	0.55	0.63
chr22:38147687:38147922:+@chr22:38150417:38150538:+@chr22:38152654:38152876:+	SE	0.0476781	0.06	0.05	0.06	0.04	0.02	0.01	0.02	NA
chr22:40854120:40854296:-@chr22:40853880|40853929:40853788:-	A3SS	0.0285714	0.79	0.65	0.84	0.83	0.88	0.98	0.96	0.95
chr22:40854120:40854296:-@chr22:40853923|40853929:40853788:-	A3SS	0.029401	0.81	0.77	0.85	0.81	0.96	0.99	0.95	0.97
chr22:41421581:41421441|41421096:-@chr22:41418062:41419947:-	A5SS	0.049746	0.1	0.09	0.15	0.1	0.22	0.25	0.2	NA
chr22:41566966:41566894|41566890:-@chr22:41561312:41561443:-	A5SS	0.0435966	0.03	0.04	0.03	0.03	0.08	0.09	0.16	NA
chr22:42917764:42917879:+@chr22:42919262|42919264:42919317:+	A3SS	0.029401	0.93	0.93	0.87	0.89	0.81	0.64	0.65	0.79
chr22:43942713:43942791:+@chr22:43945533:43945697:+@chr22:43946145:43947152:+	SE	0.0435966	0.37	0.46	0.37	0.37	0.1	0.3	0.09	NA
chr22:43942713:43942791:+@chr22:43945533:43945720:+@chr22:43946145:43947152:+	SE	0.049746	0.29	0.42	0.34	0.34	0.09	0.2	0.08	NA
chr22:44926451:44926537:+@chr22:44950550:44950705:+@chr22:44951314:44952030:+	SE	0.0284295	0.7	0.39	0.66	0.7	0.23	0.38	0.23	0.32
chr22:49221469:49221747:+@chr22:49222283:49222363:+@chr22:49222801:49222898:+	SE	0.029401	0.8	0.84	0.82	0.87	0.89	0.89	0.96	0.88
chr22:49233945:49233838|49233822:-@chr22:49233528:49233739:-	A5SS	0.0485326	0.01	0.01	0.02	0.01	0.02	0.02	0.03	0.06
chr22:49311541:49311771:-@chr22:49311296:49311451:-@chr22:49308865:49311213:-	SE	0.029401	0.98	0.99	0.97	0.99	0.5	0.47	0.93	0.95
chr22:49311771:49311541|49311296:-@chr22:49308865:49311213:-	A5SS	0.029401	0.98	0.98	0.97	0.99	0.39	0.41	0.92	0.96
chr22:49312883:49315026:-@chr22:49312578|49312623:49312460:-	A3SS	0.0246533	0.03	0.02	0.02	0.03	0.06	0.05	0.06	0.06
chr22:49314431:49315014:-@chr22:49313807:49313868:-@chr22:49312728:49313012:-	SE	0.0265187	0.98	0.97	0.98	0.98	0.93	0.94	0.85	0.87
chr22:49314431:49315014:-@chr22:49313868|49313905:49313807:-	A3SS	0.0177061	1	1	1	1	0.97	0.97	0.91	0.97
chr22:49314791:49315855:-@chr22:49314431:49314633:-@chr22:49312728:49313012:-	SE	0.0255801	1	1	0.99	1	0.97	0.98	0.94	0.98
chr22:49315199:49315291:-@chr22:49314791:49314910:-	RI	0.029401	0.97	0.97	0.99	1	0.93	0.88	0.86	0.9
chr22:49315199:49315855:-@chr22:49312883:49313012:-@chr22:49312460:49312578:-	SE	0.020208	1	1	1	1	0.98	0.96	0.89	0.96
chr22:49315199:49315855:-@chr22:49314791:49314910:-@chr22:49312728:49313012:-	SE	0.0285714	0.05	0.07	0.16	0.02	0.36	0.34	0.28	0.39
chr22:49315199:49315855:-@chr22:49314791:49315014:-@chr22:49312728:49313012:-	SE	0.0255801	0.98	0.99	0.98	1	0.97	0.93	0.97	0.97
chr22:49315199:49315855:-@chr22:49314791:49315026:-@chr22:49312728:49313012:-	SE	0.0408331	0.96	0.99	0.97	0.99	0.95	0.91	0.94	0.96
chr22:49315199:49315855:-@chr22:49314791:49315042:-@chr22:49312728:49313012:-	SE	0.0408331	0.96	0.99	0.97	0.99	0.95	0.87	0.9	0.96
chr22:49315199:49315855:-@chr22:49314910|49315014:49314791:-	A3SS	0.0274686	0.99	0.99	1	1	0.98	0.96	0.97	0.98
chr22:49315199:49315855:-@chr22:49314910|49315026:49314791:-	A3SS	0.0265187	0.99	0.99	0.99	1	0.96	0.93	0.95	0.94
chr22:49315199:49315855:-@chr22:49314910|49315042:49314791:-	A3SS	0.0265187	0.99	0.99	0.99	1	0.96	0.94	0.93	0.97
chr22:49315199:49315855:-@chr22:49314910|49315049:49314791:-	A3SS	0.0255801	0.99	0.99	0.99	1	0.95	0.94	0.94	0.96
chr22:49316232:49316353:-@chr22:49316123|49316147:49316007:-	A3SS	0.0284295	0.97	0.98	0.97	0.99	0.94	0.91	0.91	0.72
chr22:49354716:49354631|49354462:-@chr22:49354149:49354376:-	A5SS	0.0420664	0.27	0.18	0.26	0.17	0.43	0.44	0.31	0.27
chr22:49413285:49413473:-@chr22:49412850:49413086:-@chr22:49411885:49412700:-	SE	0.0284295	0.99	0.98	0.97	0.97	0.95	0.92	0.96	0.92
chr3:10337193:10337763:-@chr3:10335856|10336000:10335823:-	A3SS	0.049746	0.08	0.04	0.05	0.05	0.11	0.19	0.26	NA
chr3:113546499:113546825:+@chr3:113549072|113549095:113549367:+	A3SS	0.049746	0.18	0.19	0.12	0.08	0.25	0.2	0.25	NA
chr3:113770708:113770806:+@chr3:113772077:113772207:+@chr3:113775426:113775493:+	SE	0.049746	0.76	0.8	0.85	0.85	0.89	0.86	0.88	NA
chr3:120789415:120790621:+@chr3:120790622:120791480:+	TandemUTR	0.0284295	0.98	0.97	0.94	0.97	0.92	0.89	0.88	0.88
chr3:122971529:122971880:-@chr3:122971301:122971528:-	TandemUTR	0.0420664	0.19	0.23	0.04	0.21	0.24	0.23	0.44	0.38
chr3:123747026:123746972|123746969:-@chr3:123742009:123742389:-	A5SS	0.035993	0.99	0.99	0.98	0.99	0.97	0.98	0.97	0.81
chr3:124473259:124473705:+@chr3:124473706:124473904:+	TandemUTR	0.029401	0.08	0.12	0.14	0.14	0.24	0.21	0.26	0.2
chr3:126698875:126698922:-@chr3:126690942:126690997:-@chr3:126681777:126681853:-	SE	0.049746	0.48	0.46	0.55	0.52	0.56	0.6	0.6	NA
chr3:127208647:127208758:-@chr3:127207928:127208097:-	RI	0.029401	0.82	0.71	0.78	0.77	0.93	0.83	0.93	0.84
chr3:128777473:128777583:-@chr3:128777282:128777342:-@chr3:128776936:128777038:-	SE	0.029401	0.93	0.95	0.95	0.92	0.81	0.89	0.87	0.52
chr3:130347294:130347406:-@chr3:130342014|130342018:130341901:-	A3SS	0.0319112	0.97	0.97	0.97	0.97	0.96	0.95	0.94	NA
chr3:132220040:132220250:-@chr3:132218524:132218583:-@chr3:132217589:132217873:-	SE	0.029401	0.11	0.14	0.16	0.15	0.17	0.2	0.36	0.36
chr3:133867518:133867607|133867602:+@chr3:133870352:133870461:+	A5SS	0.0476781	0.91	0.92	0.91	0.92	0.89	0.86	0.72	NA
chr3:144217789:144217903:+@chr3:144218374|144218377:144218507:+	A3SS	0.049746	0.9	0.75	0.9	0.91	0.93	0.96	0.92	NA
chr3:14501519:14503974:+@chr3:14503975:14505861:+	TandemUTR	0.0420664	1	0.98	0.95	0.99	0.95	0.91	0.93	0.77
chr3:150197219:150197369:+@chr3:150209753:150209879:+@chr3:150224530:150224749:+	SE	0.029401	0.95	0.94	0.97	0.98	0.93	0.93	0.87	0.7
chr3:150951155:150951328:-@chr3:150950734:150950859:-@chr3:150938943:150942195:-	SE	0.0284295	0.03	0.03	0.01	0.01	0.04	0.06	0.09	0.19
chr3:151803741:151803976:+@chr3:151819186:151819405:+@chr3:151822862:151822972:+	SE	0.035993	0.01	0.02	0.01	0.01	0.03	0.05	0.02	0.05
chr3:153468519:153469571:+@chr3:153499884:153500846:+@chr3:153615420:153615590:+	SE	0.0285714	0.78	0.84	0.81	0.93	0.75	0.66	0.64	0.21
chr3:172068781:172068873:-@chr3:172068617|172068684:172068496:-	A3SS	0.029401	0.21	0.16	0.03	0.15	0.3	0.3	0.38	0.48
chr3:185063283:185063235|185063179:-@chr3:185044713:185044808:-	A5SS	0.049746	0.55	0.51	0.48	0.48	0.44	0.4	NA	0.45
chr3:185529098:185529238:+@chr3:185529391:185529617:+@chr3:185531748:185531846:+	SE	0.0485326	0.98	0.97	0.98	0.98	0.97	0.97	0.92	0.79
chr3:187744789:187745748:-@chr3:187741157:187741275:-@chr3:187739838:187740080:-	SE	0.0285714	0.63	0.77	0.76	0.84	0.55	0.45	0.46	0.43
chr3:191157312:191158393:-@chr3:191157209:191157311:-	TandemUTR	0.0285714	0.08	0.05	0.03	0.09	0.15	0.25	0.16	0.45
chr3:198826832:198826953:-@chr3:198825413:198825890:-@chr3:198824412:198824586:-	SE	0.0285714	0.82	0.91	0.78	0.8	0.77	0.7	0.75	0.41
chr3:28258088:28258307:+@chr3:28270226:28270260:+@chr3:28279786:28279875:+	SE	0.0408331	0.13	0.05	0.14	0.04	0.16	0.14	0.16	0.25
chr3:37878646:37878773:+@chr3:37928168:37928322:+@chr3:37963552:37963706:+	SE	0.049746	0.07	0.09	0.14	0.57	0.06	0.02	0.06	NA
chr3:47020989:47021084:+@chr3:47021466:47021590:+@chr3:47021675:47021815:+	SE	0.0371882	0.98	0.98	0.97	0.98	0.97	0.96	0.94	0.78
chr3:47022799:47022943:+@chr3:47023560:47023649:+@chr3:47023735:47024191:+	SE	0.0255801	0.99	0.99	0.99	1	0.97	0.95	0.96	0.96
chr3:47022799:47022943:+@chr3:47023735:47023844:+@chr3:47024019:47024191:+	SE	0.0371882	0.98	0.96	0.98	0.98	0.96	0.95	0.66	0.88
chr3:47827067:47827205:+@chr3:47834516:47834611:+@chr3:47843841:47843971:+	SE	0.049746	0.87	0.79	0.79	0.85	0.77	0.72	0.74	NA
chr3:49110429:49110917:-@chr3:49109547:49109724:-@chr3:49108369:49108516:-	SE	0.0324733	0.02	0.02	0.01	0.02	0.01	0	0	0
chr3:50248389:50248889:+@chr3:50264536:50264578:+@chr3:50264833:50265124:+	SE	0.0177061	1	1	1	1	0.99	0.99	0.99	0.94
chr3:50302823:50303114:-@chr3:50302605:50302729:-	RI	0.0285714	0.12	0.1	0.18	0.14	0.22	0.19	0.2	0.35
chr3:50302995:50303114:-@chr3:50302823:50302907:-@chr3:50302545:50302729:-	SE	0.0284295	0.99	0.97	0.97	0.98	0.96	0.96	0.91	0.74
chr3:50303114:50302995|50302823:-@chr3:50302545:50302729:-	A5SS	0.029401	0.96	0.93	0.95	0.95	0.92	0.91	0.74	0.7
chr3:51983021:51983685:-@chr3:51980868:51980948:-@chr3:51980516:51980754:-	SE	0.029401	0.05	0.06	0.07	0.06	0.13	0.1	0.14	0.15
chr3:52397474:52397993:+@chr3:52398517:52398642:+@chr3:52399991:52400110:+	SE	0.049746	0.8	0.75	0.89	0.86	0.9	0.93	0.9	NA
chr3:52500928:52501234:+@chr3:52501866:52502124:+	RI	0.0485326	0.99	0.98	0.99	0.99	0.98	0.98	0.97	0.95
chr3:58158588:58158745:-@chr3:58154110:58154206:-@chr3:58153371:58153570:-	SE	0.035993	0.98	0.99	0.99	0.99	0.98	0.92	0.93	0.92
chr3:58487233:58487553:-@chr3:58485359|58485372:58485193:-	A3SS	0.049746	0.95	0.95	0.92	0.94	0.98	0.99	0.97	NA
chr3:65339976:65340269:-@chr3:65336660|65336663:65336460:-	A3SS	0.0420664	0.63	0.5	0.51	0.61	0.5	0.33	0.46	0.48
chr3:9773451:9773500:+@chr3:9773728:9773875:+	RI	0.0285714	0.93	0.78	0.75	0.84	0.7	0.58	0.63	0.69
chr3:9845363:9846079:+@chr3:9849788:9849929:+@chr3:9851365:9853049:+	SE	0.0285714	0.24	0.25	0.29	0.28	0.38	0.31	0.39	0.61
chr3:99718723:99718586|99718582:-@chr3:99716652:99718413:-	A5SS	0.0485326	0.01	0.02	0.01	0.01	0.02	0.02	0.06	0.27
chr3:99723230:99723187|99723183:-@chr3:99722667:99722971:-	A5SS	0.0476781	0.28	0.28	0.26	0.22	0.37	0.37	0.36	NA
chr4:100169041:100169092:+@chr4:100174404|100174407:100174516:+	A3SS	0.049746	0.86	0.83	0.8	0.68	0.92	0.93	0.92	NA
chr4:100212330:100212589:-@chr4:100211483:100212329:-	TandemUTR	0.0396087	0.21	0.2	0.21	0.22	0.25	0.22	0.23	0.25
chr4:10053427:10053824:-@chr4:10050600:10053426:-	TandemUTR	0.0285714	0.75	0.77	0.64	0.76	0.82	0.88	0.84	0.85
chr4:101005052:101006301:+@chr4:101006737:101006798:+@chr4:101008297:101010369:+	SE	0.0285714	0.03	0.02	0.04	0.05	0.07	0.38	0.37	0.5
chr4:103900920:103901229:-@chr4:103894023:103894195:-@chr4:103874583:103874771:-@chr4:103866790:103866884:-	MXE	0.049746	0.13	0.11	0.1	0.15	0.36	0.22	0.22	NA
chr4:1295767:1296026|1295949:+@chr4:1299185:1299388:+	A5SS	0.0408331	0.02	0.01	0.03	0.02	0.06	0.04	0.03	0.09
chr4:1369749:1370201:+@chr4:1370202:1371836:+	TandemUTR	0.029401	0.96	0.95	0.92	0.93	0.89	0.8	0.89	0.86
chr4:152288524:152288788:-@chr4:152284822:152284890:-@chr4:152284512:152284652:-	SE	0.0420664	0.41	0.43	0.42	0.33	0.48	0.43	0.47	0.55
chr4:166360536:166360661:+@chr4:166369409:166369515:+@chr4:166379380:166379501:+	SE	0.049746	0.66	0.87	0.87	0.65	0.91	0.94	0.9	NA
chr4:166467937:166468366:+@chr4:166473942:166474227:+@chr4:166478391:166478539:+	SE	0.0476781	0.98	0.98	0.96	0.94	1	0.99	0.99	NA
chr4:1689677:1690151:-@chr4:1689041:1689228:-@chr4:1687477:1688953:-	SE	0.0285714	0.51	0.64	0.44	0.36	0.66	0.74	0.73	0.8
chr4:169577987:169578106:-@chr4:169577028:169577110:-@chr4:169574408:169574523:-	SE	0.049746	0.86	0.9	0.87	0.92	0.77	0.82	0.77	NA
chr4:170051896:170052403:+@chr4:170054275:170054325:+@chr4:170056219:170056440:+	SE	0.0415863	0.03	0.04	0.04	0.02	0.05	0.05	0.05	NA
chr4:17188025:17188288:+@chr4:17190545:17190660:+@chr4:17192481:17192873:+	SE	0.0485326	1	1	0.99	1	0.99	0.99	0.98	0.9
chr4:4352555:4352725:+@chr4:4354617|4354939:4355719:+	A3SS	0.049746	0.79	0.65	0.18	0.75	0.87	0.84	0.84	NA
chr4:44387491:44387634:+@chr4:44388440:44388573:+@chr4:44391186:44391287:+	SE	0.049746	0.89	0.88	0.93	0.88	0.85	0.81	0.86	NA
chr4:75123093:75123387:-@chr4:75122991|75122994:75122871:-	A3SS	0.049746	0.99	1	0.97	1	0.86	0.82	NA	0.89
chr4:76897673:76897750:+@chr4:76900771:76900782:+@chr4:76910616:76910716:+	SE	0.0435966	0.06	0.12	0.14	0.1	0.15	0.15	0.15	NA
chr4:84206615:84206730:+@chr4:84208615:84208713:+@chr4:84215474:84216000:+	SE	0.0285714	0.75	0.76	0.82	0.78	0.54	0.73	0.72	0.65
chr4:85723076:85723695:+@chr4:85744420:85744547:+@chr4:85749606:85749702:+	SE	0.0476781	0.95	0.85	0.95	0.8	0.98	0.96	0.96	NA
chr5:102324761:102324832:+@chr5:102337719:102338039:+@chr5:102351121:102351174:+	SE	0.049746	0.49	0.45	0.5	0.44	0.51	0.54	0.54	NA
chr5:122954912:122955007:+@chr5:122958632:122958727:+@chr5:122968317:122968423:+	SE	0.049746	0.23	0.48	0.18	0.18	0.06	0.08	0.15	NA
chr5:125786737:125787280:+@chr5:125809072:125809202:+@chr5:125829017:125829136:+	SE	0.049746	0.07	0.05	0.06	0.05	0.09	0.11	0.51	NA
chr5:131851517:131852623:-@chr5:131850640|131850721:131850545:-	A3SS	0.0177061	1	1	1	1	0.99	0.99	0.99	0.96
chr5:131851616:131851517|131851515:-@chr5:131846676:131850721:-	A5SS	0.0177061	0	0	0	0	0.01	0.01	0.01	0.06
chr5:131854136:131854389:-@chr5:131851515:131851616:-@chr5:131846676:131850721:-	SE	0.0255801	0.01	0.01	0.02	0.01	0.03	0.03	0.04	0.11
chr5:131854136:131854389:-@chr5:131851517:131851616:-@chr5:131846676:131850721:-	SE	0.0228362	0.99	0.99	0.99	1	0.98	0.98	0.98	0.87
chr5:131854136:131854389:-@chr5:131852983:131853074:-@chr5:131851517:131851616:-	SE	0.0177061	0.99	0.99	0.99	0.99	0.98	0.98	0.98	0.83
chr5:135407646:135407710:+@chr5:135408370:135408458:+@chr5:135409923:135410603:+	SE	0.0284295	0.02	0.03	0.03	0.01	0.04	0.06	0.16	0.16
chr5:135417531:135417668:+@chr5:135418263|135418304:135418449:+	A3SS	0.035993	0.03	0.02	0.01	0.01	0.04	0.04	0.03	0.04
chr5:135425088:135425183|135425167:+@chr5:135426774:135427422:+	A5SS	0.029401	0.01	0.07	0.2	0.02	0.22	0.22	0.36	0.38
chr5:135426251:135426275|135426261:+@chr5:135426774:135427422:+	A5SS	0.029401	0.99	0.93	0.92	0.99	0.86	0.83	0.78	0.29
chr5:137541159:137541255:-@chr5:137536308:137536414:-@chr5:137535653:137535722:-	SE	0.049746	0.07	0.18	0.28	0.15	0.06	0.06	0.04	NA
chr5:137541159:137541255:-@chr5:137536308:137536439:-@chr5:137535653:137535722:-	SE	0.0476781	0.08	0.17	0.32	0.17	0.06	0.04	0.04	NA
chr5:138753268:138753669:-@chr5:138752173|138752189:138752049:-	A3SS	0.029401	0	0.01	0.02	0	0.03	0.09	0.08	0.12
chr5:138753268:138753669:-@chr5:138752915:138753008:-@chr5:138752049:138752173:-	SE	0.029401	0.04	0.02	0.08	0.04	0.2	0.09	0.1	0.17
chr5:138840928:138841473:-@chr5:138840559:138840667:-	RI	0.029401	0.06	0.07	0.07	0.08	0.16	0.19	0.12	0.31
chr5:138841473:138841247|138840928:-@chr5:138840559:138840667:-	A5SS	0.0284295	0.98	0.97	0.96	0.97	0.93	0.89	0.89	0.07
chr5:139008702:139008778:+@chr5:139025349:139025572:+@chr5:139040133:139041237:+	SE	0.0284295	0.04	0.03	0.04	0.02	0.05	0.05	0.07	0.15
chr5:140997877:140998611:+@chr5:140999215:140999400:+@chr5:140999671:141000816:+	SE	0.0285714	0.98	0.94	0.92	0.93	0.91	0.9	0.82	0.48
chr5:149766015:149766084:-@chr5:149764436:149764523:-@chr5:149762877:149763068:-	SE	0.029401	0.96	0.96	0.95	0.99	0.91	0.86	0.74	0.73
chr5:149766904:149767080:-@chr5:149766637:149766708:-	RI	0.0396087	0.04	0.01	0.02	0.01	0.06	0.06	0.12	0.04
chr5:149766904:149767080:-@chr5:149766637:149766716:-	RI	0.0420664	0.04	0.01	0.03	0.02	0.06	0.05	0.14	0.04
chr5:149767080:149766908|149766637:-@chr5:149765734:149766077:-	A5SS	0.0285714	0.16	0.06	0.1	0.08	0.21	0.19	0.52	0.33
chr5:150380191:150380495:+@chr5:150380582:150381007:+@chr5:150385094:150385247:+	SE	0.029401	0.03	0.01	0.03	0.05	0.11	0.07	0.15	0.18
chr5:150386199:150386771:+@chr5:150387186:150387289:+@chr5:150387663:150388753:+	SE	0.0285714	0.78	0.61	0.47	0.44	0.34	0.38	0.3	0.4
chr5:176662540:176662684:-@chr5:176662184:176662251:-	RI	0.0285714	0.81	0.7	0.79	0.85	0.68	0.65	0.63	0.51
chr5:176662616:176663317:-@chr5:176662184:176662251:-@chr5:176661532:176662103:-	SE	0.0265187	0.96	0.96	0.96	0.97	0.94	0.95	0.92	0.88
chr5:176800307:176800444:+@chr5:176800523|176800526:176800660:+	A3SS	0.0408331	0.04	0.02	0.03	0.01	0.04	0.06	0.06	0.07
chr5:179058536:179058709:+@chr5:179059182:179059377:+@chr5:179063762:179064037:+@chr5:179065286:179065969:+	MXE	0.0285714	0.23	0.26	0.25	0.05	0.37	0.44	0.28	0.42
chr5:179158727:179158671|179158534:-@chr5:179158119:179158182:-	A5SS	0.0255801	0.45	0.5	0.37	0.5	0.57	0.57	0.57	0.51
chr5:34793330:34793476|34793460:+@chr5:34831801:34832245:+	A5SS	0.049746	0.09	0.15	0.13	0.18	0.05	0.05	0.04	NA
chr5:38982327:38982411:-@chr5:38981469|38981583:38981350:-	A3SS	0.049746	0.82	0.72	0.82	0.66	0.91	0.87	0.89	NA
chr5:39454204:39454040|39454036:-@chr5:39430089:39430280:-	A5SS	0.049746	0.67	0.35	0.46	0.36	0.33	0.34	0.33	NA
chr5:52119488:52120005:+@chr5:52131476:52132711:+@chr5:52133000:52137225:+	SE	0.0284295	1	0.98	0.99	0.98	0.97	0.97	0.95	0.92
chr5:54434228:54434337:+@chr5:54437059:54437203:+@chr5:54439379:54439520:+	SE	0.0476781	0.98	0.98	0.99	0.99	0.92	0.91	0.96	NA
chr5:54866157:54866671:-@chr5:54806887:54807035:-@chr5:54799454:54799734:-	SE	0.0408331	0.92	0.93	0.95	0.93	0.9	0.92	0.86	0.8
chr5:54866157:54866671:-@chr5:54822545:54822699:-@chr5:54806884:54807035:-	SE	0.0284295	0.1	0.09	0.09	0.15	0.07	0.08	0.08	0.04
chr5:61637746:61638120:+@chr5:61639893:61640095:+@chr5:61678714:61678808:+	SE	0.049746	0.05	0.16	0.07	0.3	0.02	0.04	0.04	NA
chr5:64984084:64984128:+@chr5:64987219:64987236:+@chr5:64989951:64991546:+	SE	0.049746	0.62	0.73	0.54	0.67	0.3	0.3	0.26	NA
chr5:72228041:72228139:+@chr5:72228639:72228734:+@chr5:72231589:72231664:+	SE	0.049746	0.89	0.84	0.84	0.9	0.95	0.96	0.92	NA
chr5:76047542:76047976:+@chr5:76060293:76060414:+@chr5:76063895:76067361:+	SE	0.029401	0.02	0.02	0.09	0.01	0.13	0.1	0.33	0.57
chr5:85950926:85951072|85951015:+@chr5:85952241:85952535:+	A5SS	0.0285714	0.24	0.22	0.42	0.52	0.63	0.69	0.64	0.72
chr5:940476:940586:-@chr5:939819|939882:939707:-	A3SS	0.049746	0.51	0.59	0.49	0.62	0.42	0.21	0.21	NA
chr5:95304462:95304509:-@chr5:95267983:95268242:-@chr5:95262416:95262540:-	SE	0.0285714	0.87	0.89	0.86	0.9	0.84	0.74	0.73	0.56
chr5:95304462:95304509:-@chr5:95275231:95275394:-@chr5:95267983:95268242:-	SE	0.0476781	0.97	0.94	0.94	0.97	0.89	0.9	0.88	NA
chr5:95304462:95304509:-@chr5:95280884:95281005:-@chr5:95274748:95275394:-	SE	0.0435966	0.97	0.97	0.97	0.98	0.96	0.94	0.42	NA
chr6:106740485:106741106:-@chr6:106739042:106740484:-	TandemUTR	0.029401	0.27	0.14	0.22	0.2	0.29	0.29	0.43	0.32
chr6:107184135:107184273:+@chr6:107194669:107194774:+@chr6:107194917:107195076:+	SE	0.049746	0.01	0.02	0.04	0.03	0.06	0.06	0.05	NA
chr6:107456069:107456168:+@chr6:107457922:107458004:+@chr6:107467646:107468201:+	SE	0.029401	0.06	0.06	0.08	0.05	0.16	0.12	0.2	0.24
chr6:109522998:109523471:+@chr6:109573115:109573277:+@chr6:109574654:109574833:+	SE	0.049746	0.74	0.85	0.8	0.75	0.92	0.92	0.93	NA
chr6:109877866:109878707:-@chr6:109877377|109877679:109877296:-	A3SS	0.020208	0.99	0.99	0.99	0.99	0.98	0.98	0.97	0.91
chr6:111737749:111738006:-@chr6:111735910:111736141:-@chr6:111734742:111735466:-	SE	0.0476781	0.08	0.04	0.04	0.06	0.14	0.14	0.6	NA
chr6:118134871:118136441:+@chr6:118136442:118137680:+	TandemUTR	0.029401	0.86	0.81	0.68	0.59	0.89	0.92	0.89	0.94
chr6:126290502:126290597:+@chr6:126291013:126291086:+@chr6:126291475:126294867:+	SE	0.0284295	0.99	0.99	1	0.97	0.96	0.96	0.86	0.59
chr6:131247929:131248101:-@chr6:131228369:131228467:-@chr6:131226471:131226551:-	SE	0.0408331	0.98	0.97	0.97	0.96	0.95	0.96	0.86	0.67
chr6:138241262:138242181:+@chr6:138242919:138243082:+	RI	0.0246533	0.05	0.07	0.05	0.07	0.04	0.04	0.04	0.02
chr6:139275780:139275595|139275505:-@chr6:139273753:139274201:-	A5SS	0.029401	0.06	0.05	0.07	0.07	0.25	0.09	0.13	0.17
chr6:139289311:139289231|139289227:-@chr6:139283867:139283954:-	A5SS	0.0476781	0.39	0.35	0.22	0.22	0.17	0.12	0.17	NA
chr6:142806345:142806785:+@chr6:142806786:142809084:+	TandemUTR	0.049746	0.96	0.97	0.95	0.95	0.88	0.91	0.67	NA
chr6:144116584:144116742:+@chr6:144123231:144123470:+@chr6:144128091:144128628:+	SE	0.0285714	0.18	0.14	0.19	0.2	0.22	0.28	0.4	0.32
chr6:150080678:150081085:-@chr6:150064608:150065095:-@chr6:150057903:150058050:-	SE	0.049746	0.88	0.86	0.94	0.86	0.74	0.83	0.8	NA
chr6:159092948:159093050:+@chr6:159098231:159098401:+@chr6:159101660:159101765:+	SE	0.049746	0.91	0.88	0.92	0.88	0.68	0.67	0.79	NA
chr6:17880118:17880269:-@chr6:17879324:17879428:-@chr6:17871903:17873156:-	SE	0.049746	0.55	0.81	0.85	0.75	0.86	0.86	0.9	NA
chr6:26476772:26477119:+@chr6:26478529:26478810:+@chr6:26481104:26481304:+	SE	0.0177061	0.99	0.99	0.99	0.99	0.98	0.98	0.98	0.95
chr6:30137980:30138093|30138089:+@chr6:30140429:30140665:+	A5SS	0.0485326	0.02	0.01	0.01	0.01	0.02	0.02	0.03	0.04
chr6:30179228:30179545:-@chr6:30178653:30179001:-	RI	0.0285714	0.87	0.86	0.89	0.9	0.7	0.74	0.59	0.52
chr6:30276791:30276894:-@chr6:30274909|30275020:30274422:-	A3SS	0.0284295	0.08	0.04	0.1	0.08	0.12	0.12	0.23	0.37
chr6:30722780:30723059:+@chr6:30723362:30723602:+@chr6:30725314:30725715:+	SE	0.0408331	0.11	0.14	0.09	0.11	0.16	0.14	0.17	0.15
chr6:30725314:30725719|30725715:+@chr6:30726750:30726856:+	A5SS	0.0396087	0.08	0.03	0.03	0.1	0.12	0.14	0.14	0.1
chr6:31662762:31663074:+@chr6:31663572:31663722:+@chr6:31664253:31664665:+	SE	0.0285714	0.11	0.12	0.1	0.2	0.45	0.23	0.34	0.28
chr6:31691382:31691492:+@chr6:31691860:31691901:+@chr6:31692100:31692435:+	SE	0.029401	0.98	0.99	0.96	0.99	0.95	0.92	0.94	0.83
chr6:32019172:32019283:+@chr6:32019400|32019403:32019565:+	A3SS	0.049746	0.98	0.99	0.98	1	0.96	0.94	NA	0.77
chr6:32020483:32020609:+@chr6:32020736:32020785:+@chr6:32020934:32021456:+	SE	0.0255801	0.99	0.99	0.98	0.99	0.94	0.94	0.82	0.89
chr6:32020483:32020609:+@chr6:32020739:32020785:+@chr6:32020934:32021456:+	SE	0.0284295	0.95	0.97	0.88	0.95	0.75	0.77	0.52	0.77
chr6:32027311:32027364|32027360:+@chr6:32027631:32027840:+	A5SS	0.0284295	0	0.01	0.01	0	0.03	0.05	0.17	0.09
chr6:32928143:32928257:-@chr6:32927989|32927994:32927864:-	A3SS	0.0177061	1	1	1	1	0.99	0.99	0.99	0.96
chr6:32931850:32931960:+@chr6:32933018:32933149:+@chr6:32933760:32933889:+	SE	0.0284295	0.99	0.98	0.98	1	0.97	0.95	0.96	0.96
chr6:32933018:32933149:+@chr6:32933760|32933765:32933889:+	A3SS	0.035993	1	1	0.99	1	0.99	0.98	0.98	0.97
chr6:33156435:33156531:-@chr6:33149348|33149527:33149226:-	A3SS	0.0371882	0.99	0.99	0.98	0.99	0.98	0.95	0.83	0.79
chr6:33156435:33156531:-@chr6:33149424|33149527:33149226:-	A3SS	0.0408331	0.04	0.01	0.02	0.02	0.04	0.1	0.14	0.17
chr6:34730380:34730534:-@chr6:34722356:34722553:-@chr6:34682310:34682659:-	SE	0.029401	0.96	0.95	0.96	0.98	0.9	0.93	0.92	0.15
chr6:350018:350130:+@chr6:351766:351899:+@chr6:352455:356448:+	SE	0.029401	0.02	0.02	0.05	0.01	0.06	0.17	0.32	0.41
chr6:35159172:35159260|35159258:+@chr6:35159876:35160013:+	A5SS	0.0476781	0.06	0.16	0.06	0.18	0.04	0.04	0.05	NA
chr6:35361883:35361963:+@chr6:35362077:35362154:+	RI	0.049746	0.33	0.18	0.36	0.15	0.05	0.01	0.01	NA
chr6:35422822:35422905:+@chr6:35428684:35428805:+@chr6:35473253:35473348:+@chr6:35486742:35486972:+	MXE	0.029401	0.68	0.34	0.48	0.38	0.17	0.17	0.07	0.23
chr6:35423706:35424758:+@chr6:35427333|35427345:35427451:+	A3SS	0.0284295	0.47	0.47	0.35	0.41	0.57	0.56	0.59	0.57
chr6:35459332:35459646|35459489:+@chr6:35486742:35486972:+	A5SS	0.0285714	0.45	0.67	0.34	0.87	0.17	0.25	0.12	0.27
chr6:36958942:36959106:+@chr6:36970258:36970357:+@chr6:36975180:36975387:+	SE	0.0420664	0.87	0.6	0.88	0.73	0.27	0.6	0.46	0.52
chr6:42289996:42290060:-@chr6:42289836:42289908:-@chr6:42287497:42287633:-	SE	0.0435966	0.95	0.95	0.95	0.96	0.89	0.94	0.92	NA
chr6:43005531:43005604:+@chr6:43010191:43010314:+@chr6:43011170:43011189:+@chr6:43011290:43012073:+	MXE	0.0265187	0.96	0.96	0.93	0.96	0.92	0.88	0.86	0.84
chr6:43065327:43065404:+@chr6:43082191|43082358:43082395:+	A3SS	0.049746	0.55	0.48	0.5	0.57	0.41	0.41	0.39	NA
chr6:43131613:43131912:-@chr6:43131261:43131334:-@chr6:43129745:43130202:-	SE	0.029401	0.9	0.94	0.95	0.91	0.96	0.98	0.97	0.98
chr6:43574691:43574917|43574816:+@chr6:43576460:43578065:+	A5SS	0.029401	0.16	0.31	0.1	0.3	0.37	0.55	0.48	0.55
chr6:43574691:43574917|43574852:+@chr6:43576460:43578065:+	A5SS	0.029401	0.18	0.27	0.29	0.27	0.33	0.69	0.71	0.48
chr6:43576460:43578065:+@chr6:43578304|43579117:43579224:+	A3SS	0.029401	0.03	0.07	0.06	0.06	0.09	0.12	0.17	0.2
chr6:43854604:43854633:+@chr6:43857671:43857767:+@chr6:43860256:43862203:+	SE	0.0177061	0	0	0	0	0.01	0.01	0.01	0.02
chr6:44333115:44333285:-@chr6:44332398:44332593:-@chr6:44332053:44332211:-	SE	0.049746	0.95	0.92	0.94	0.92	0.85	0.9	0.68	NA
chr6:47307421:47308458:-@chr6:47307225:47307420:-	TandemUTR	0.0420664	0.86	0.92	0.82	0.9	0.96	0.92	0.94	0.95
chr6:53321574:53321952:-@chr6:53247847:53248018:-@chr6:53240155:53242027:-	SE	0.029401	0.09	0.11	0.11	0.14	0.16	0.22	0.3	0.26
chr6:64403667:64404014:+@chr6:64447860:64448021:+@chr6:64451989:64454184:+	SE	0.0285714	0.96	0.86	0.91	0.89	0.8	0.84	0.82	0.44
chr6:8365953:8366060:-@chr6:8364812:8364909:-@chr6:8362634:8362726:-	SE	0.0408331	0.96	0.96	0.95	0.93	0.92	0.88	0.93	0.77
chr6:83936916:83936743|83936739:-@chr6:83931312:83935761:-	A5SS	0.029401	0.05	0.04	0.05	0.02	0.06	0.08	0.16	0.19
chr6:88467887:88468725:-@chr6:88448057:88448200:-@chr6:88444255:88444404:-	SE	0.0485326	0.98	0.99	0.99	0.99	0.98	0.98	0.97	0.94
chr6:90144109:90144251:-@chr6:90138875:90139023:-@chr6:90129566:90134645:-	SE	0.049746	0.93	0.94	0.88	0.94	0.71	0.79	0.64	NA
chr6:91328062:91328107:-@chr6:91326654|91326674:91326516:-	A3SS	0.049746	0.18	0.16	0.19	0.18	0.07	0.13	0.09	NA
chr7:100303666:100303791:+@chr7:100304053:100304424:+@chr7:100305928:100306301:+	SE	0.0485326	0.99	0.98	0.99	0.99	0.98	0.98	0.86	0.83
chr7:100305928:100306021:+@chr7:100306132:100306301:+	RI	0.029401	0.04	0.02	0.01	0.02	0.14	0.09	0.23	0.11
chr7:100328722:100330335:-@chr7:100328200|100328375:100327891:-	A3SS	0.029401	0.92	0.95	0.92	0.94	0.89	0.84	0.77	0.78
chr7:100390817:100391002:+@chr7:100392916:100393031:+@chr7:100393458:100393522:+	SE	0.0408331	0.95	0.97	0.88	0.95	0.87	0.67	0.88	0.7
chr7:100638854:100638958:-@chr7:100637579:100637725:-@chr7:100636780:100636905:-	SE	0.0485326	0.99	0.98	0.99	0.99	0.98	0.97	0.98	0.94
chr7:100642843:100642977:-@chr7:100642531:100642656:-@chr7:100641847:100642375:-	SE	0.0210706	0.99	0.99	0.99	0.99	0.97	0.96	0.98	0.93
chr7:101892166:101892329:-@chr7:101887060:101887253:-@chr7:101883673:101885433:-	SE	0.0285714	0.68	0.79	0.84	0.71	0.92	0.91	0.85	0.87
chr7:105704861:105704766|105704705:-@chr7:105702628:105702731:-	A5SS	0.0274686	1	1	0.99	0.99	0.97	0.97	0.94	0.88
chr7:107899753:107900079:-@chr7:107899307:107899752:-	TandemUTR	0.0285714	0.7	0.77	0.68	0.67	0.6	0.49	0.54	0.52
chr7:107949156:107949201:-@chr7:107945870:107945981:-@chr7:107942112:107943254:-	SE	0.0415863	0.02	0.04	0.04	0.04	0.11	0.09	0.09	NA
chr7:115926614:115927737:+@chr7:115927824:115927948:+@chr7:115933261:115935835:+	SE	0.049746	0.01	0.03	0.02	0.01	0.07	0.1	0.21	NA
chr7:115926680:115927221:+@chr7:115927550:115927737:+@chr7:115933261:115935835:+	SE	0.0476781	0.99	0.98	0.98	0.99	0.8	0.9	0.49	NA
chr7:117615568:117615695:+@chr7:117618108:117618320:+@chr7:117619202:117624778:+	SE	0.029401	0.08	0.06	0.07	0.05	0.12	0.17	0.34	0.34
chr7:128075213:128075335|128075331:+@chr7:128076082:128076272:+	A5SS	0.049746	0.19	0.12	0.32	0.11	0.35	0.35	0.33	NA
chr7:134268279:134268681:+@chr7:134270979:134271056:+@chr7:134276383:134276528:+	SE	0.049746	0.04	0.1	0.06	0.06	0.37	0.32	0.43	NA
chr7:134729210:134729707:-@chr7:134699146:134699358:-@chr7:134697087:134698478:-	SE	0.029401	0.71	0.86	0.78	0.71	0.67	0.56	0.52	0.69
chr7:137263436:137263652:-@chr7:137257876:137258053:-@chr7:137251123:137251298:-	SE	0.0415863	0.02	0.01	0.02	0.02	0.06	0.03	0.03	NA
chr7:139133606:139133694:+@chr7:139175580:139175747:+@chr7:139218503:139218596:+	SE	0.049746	0.9	0.91	0.81	0.91	0.75	0.78	0.62	NA
chr7:143028149:143028235:+@chr7:143043914:143044026:+@chr7:143047709:143048700:+	SE	0.0420664	0.17	0.15	0.39	0.13	0.39	0.63	0.61	0.43
chr7:144163993:144164079:-@chr7:144163586:144163644:-@chr7:144093906:144093977:-	SE	0.0408331	0.8	0.81	0.84	0.81	0.72	0.8	0.62	0.53
chr7:148356346:148356715:-@chr7:148348992:148349172:-@chr7:148347017:148347222:-	SE	0.0177061	1	1	1	1	0.99	0.99	0.99	0.94
chr7:149897909:149898030|149897980:+@chr7:149900150:149901976:+	A5SS	0.0210706	0.02	0.02	0.02	0.02	0.04	0.06	0.18	0.34
chr7:150679139:150679501:+@chr7:150680112:150680212:+@chr7:150680831:150680901:+	SE	0.049746	0.74	0.74	0.68	0.73	0.41	0.6	0.63	NA
chr7:150805352:150805434:-@chr7:150799568:150799624:-@chr7:150799413:150799460:-	SE	0.029401	0.56	0.54	0.52	0.47	0.38	0.39	0.38	0.43
chr7:16687451:16687554:+@chr7:16688930:16688995:+@chr7:16691995:16692190:+@chr7:16695947:16696156:+	MXE	0.049746	0.71	0.52	0.72	0.6	0.79	0.76	0.79	NA
chr7:23263036:23263209|23263081:+@chr7:23266124:23266282:+	A5SS	0.0420664	0.95	0.97	0.91	0.99	0.91	0.86	0.81	0.76
chr7:23603644:23604195:+@chr7:23610230:23610423:+@chr7:23617315:23617697:+	SE	0.0476781	0.63	0.35	0.62	0.35	0.33	0.33	0.16	NA
chr7:2653578:2653798:+@chr7:2654119:2654214:+@chr7:2655727:2655799:+	SE	0.0476781	0.92	0.85	0.83	0.92	0.77	0.79	0.77	NA
chr7:29078045:29077914|29077910:-@chr7:29072164:29072262:-	A5SS	0.029401	0.04	0.02	0.07	0.04	0.08	0.14	0.25	0.15
chr7:30609637:30609717|30609713:+@chr7:30615726:30615871:+	A5SS	0.0435966	0.03	0.03	0.03	0.01	0.05	0.04	0.17	NA
chr7:45044377:45044550:+@chr7:45070587:45070770:+@chr7:45074567:45074703:+	SE	0.0255801	0.94	0.94	0.95	0.97	0.93	0.93	0.93	0.84
chr7:45044377:45044550:+@chr7:45075950:45076085:+@chr7:45078850:45078907:+	SE	0.0420664	0.93	0.9	0.91	0.89	0.89	0.75	0.84	0.82
chr7:4789473:4789617|4789583:+@chr7:4789846:4789955:+	A5SS	0.049746	0.97	0.92	0.92	0.9	0.75	0.83	0.84	NA
chr7:48095143:48095540:+@chr7:48096372:48096486:+@chr7:48100885:48100949:+	SE	0.0255801	0.97	0.97	0.98	0.97	0.94	0.94	0.95	0.87
chr7:48107946:48108104|48107992:+@chr7:48109419:48109533:+	A5SS	0.029401	0.91	0.92	0.95	0.92	0.87	0.68	0.89	0.73
chr7:50579077:50579305:-@chr7:50575107:50575220:-@chr7:50564400:50564534:-@chr7:50563325:50563472:-	MXE	0.0285714	0.56	0.54	0.61	0.65	0.47	0.42	0.48	0.25
chr7:55466507:55466714:+@chr7:55466715:55468924:+	TandemUTR	0.0285714	0.31	0.33	0.44	0.34	0.22	0.3	0.24	0.26
chr7:6354729:6355131:-@chr7:6349408:6349505:-@chr7:6335562:6337391:-	SE	0.0265187	0.04	0.05	0.04	0.04	0.07	0.09	0.16	0.11
chr7:6452109:6452260:-@chr7:6442518:6442689:-@chr7:6438993:6439115:-	SE	0.049746	0.6	0.82	0.55	0.59	0.88	0.9	0.9	NA
chr7:65842260:65843214:+@chr7:65874305:65874500:+@chr7:65877649:65877815:+	SE	0.029401	0.93	0.96	0.97	0.97	0.89	0.79	0.5	0.34
chr7:6594773:6596631:+@chr7:6597802|6597909:6598023:+	A3SS	0.0408331	0.95	0.91	0.92	0.92	0.91	0.87	0.56	0.44
chr7:74108117:74107944|74107940:-@chr7:74104613:74104839:-	A5SS	0.0485326	0.01	0.02	0.01	0.01	0.02	0.02	0.08	0.1
chr7:74862183:74862713:+@chr7:74866136|74866328:74866552:+	A3SS	0.049746	0.1	0.19	0.18	0.19	0.21	0.24	0.54	NA
chr7:77004528:77004898:+@chr7:77031189:77031448:+@chr7:77038331:77038439:+	SE	0.0476781	0.06	0.04	0.04	0.08	0.09	0.09	0.2	NA
chr7:89879257:89879311|89879299:+@chr7:89879894:89883204:+	A5SS	0.0408331	0.22	0.2	0.15	0.16	0.22	0.32	0.23	0.32
chr7:93894875:93895137|93895133:+@chr7:93895541:93895725:+	A5SS	0.0485326	0.01	0.02	0.01	0.01	0.02	0.02	0.05	0.13
chr7:98948012:98948150:+@chr7:98955386:98955468:+@chr7:98961372:98961977:+	SE	0.0285714	0.8	0.74	0.79	0.61	0.52	0.35	0.44	0.46
chr7:99326482:99327720:-@chr7:99325971:99326481:-	TandemUTR	0.029401	0.16	0.14	0.16	0.12	0.28	0.32	0.19	0.27
chr7:99511101:99511189:-@chr7:99510694:99510820:-	RI	0.049746	0.18	0.23	0.17	0.2	0.1	0.11	0.11	NA
chr7:99585058:99585124|99585111:+@chr7:99588959:99589766:+	A5SS	0.0284295	0.67	0.6	0.35	0.67	0.74	0.82	0.89	0.74
chr7:99592108:99591945|99591941:-@chr7:99591230:99591384:-	A5SS	0.029401	0.09	0.11	0.16	0.12	0.06	0.04	0.04	0.07
chr7:99809603:99809992:+@chr7:99833438:99833471:+@chr7:99834850:99835243:+	SE	0.0285714	0.9	0.94	0.76	0.95	0.66	0.48	0.44	0.57
chr8:102034673:102034799:-@chr8:102034254:102034461:-@chr8:102030000:102030304:-	SE	0.029401	0.09	0.08	0.07	0.08	0.13	0.1	0.12	0.16
chr8:102861328:102861383:-@chr8:102832002:102832091:-@chr8:102827235:102827397:-@chr8:102800656:102801052:-	MXE	0.049746	0.45	0.34	0.34	0.29	0.65	0.62	0.58	NA
chr8:102997213:102997262:-@chr8:102832002:102832091:-@chr8:102827235:102827397:-@chr8:102800656:102801052:-	MXE	0.049746	0.54	0.26	0.36	0.51	0.61	0.61	0.57	NA
chr8:102997213:102997262:-@chr8:102968545:102968631:-@chr8:102827235:102827397:-@chr8:102800656:102801052:-	MXE	0.049746	0.17	0.17	0.13	0.19	0.41	0.63	0.5	NA
chr8:109557287:109557372|109557368:+@chr8:109558187:109558297:+	A5SS	0.0255801	0.02	0.02	0.01	0.02	0.03	0.03	0.07	0.32
chr8:11759294:11759401:-@chr8:11751406:11751503:-@chr8:11748247:11748397:-	SE	0.035993	0.01	0.01	0.02	0.01	0.02	0.03	0.03	0.38
chr8:11759294:11759401:-@chr8:11752776:11752858:-@chr8:11751406:11751503:-@chr8:11748247:11748397:-	MXE	0.0285714	0.1	0.14	0.32	0.31	0.47	0.42	0.44	0.51
chr8:11762919:11763067:-@chr8:11762172:11762444:-@chr8:11759294:11759401:-@chr8:11748247:11748397:-	MXE	0.0371882	0.05	0.06	0.05	0.05	0.06	0.11	0.34	0.42
chr8:130935694:130935771:-@chr8:130933702|130933706:130933590:-	A3SS	0.0396087	0.98	0.96	0.97	0.97	0.92	0.96	0.92	0.87
chr8:141738520:141738745:-@chr8:141737681:141738519:-	TandemUTR	0.0284295	0.97	0.96	0.95	0.95	0.94	0.93	0.94	0.92
chr8:142223202:142223540:+@chr8:142229567:142229629:+@chr8:142230115:142230234:+	SE	0.049746	0.02	0.05	0.05	0.06	0.07	0.09	0.12	NA
chr8:144171265:144171378:+@chr8:144171625:144171911:+@chr8:144173675:144173783:+	SE	0.0476781	0.01	0.01	0.02	0	0.03	0.04	0.04	NA
chr8:144739532:144739603:-@chr8:144736479:144736589:-@chr8:144734542:144734641:-	SE	0.0177061	0	0	0	0	0.01	0.01	0.02	0.01
chr8:144959172:144959113|144959092:-@chr8:144958628:144958983:-	A5SS	0.0420664	0.95	0.94	0.87	0.93	0.87	0.77	0.85	0.25
chr8:144990125:144990188:-@chr8:144989978:144990033:-@chr8:144987753:144989888:-	SE	0.029401	0.64	0.76	0.83	0.64	0.47	0.62	0.55	0.24
chr8:145137356:145137960:+@chr8:145138034:145138234:+@chr8:145138401:145138529:+	SE	0.020208	1	1	1	1	0.99	0.99	0.98	0.97
chr8:145137848:145137960:+@chr8:145138401:145138529:+	RI	0.029401	0.97	0.98	0.96	0.97	0.95	0.91	0.85	0.88
chr8:145138034:145138105:+@chr8:145138401:145138529:+	RI	0.0408331	0.96	0.97	0.94	0.96	0.94	0.89	0.8	0.81
chr8:145138034:145138234:+@chr8:145138401|145138418:145138529:+	A3SS	0.0284295	0.99	1	0.99	1	0.98	0.97	0.96	0.74
chr8:145138034:145138234|145138105:+@chr8:145138401:145138529:+	A5SS	0.0210706	0.99	0.99	0.99	0.99	0.98	0.96	0.94	0.85
chr8:145486047:145486364:+@chr8:145501042:145501261:+@chr8:145503400:145504085:+	SE	0.029401	0.02	0.05	0.04	0.05	0.06	0.11	0.13	0.14
chr8:15575627:15575716:+@chr8:15645418:15645492:+@chr8:15666083:15668529:+	SE	0.0476781	0.29	0.37	0.36	0.29	0.39	0.67	0.39	NA
chr8:21825686:21825969:-@chr8:21825358:21825445:-@chr8:21824130:21824314:-	SE	0.0285714	0.85	0.84	0.86	0.92	0.41	0.45	0.82	0.75
chr8:22436113:22436207:+@chr8:22437101:22437214:+@chr8:22440850:22441180:+	SE	0.049746	0.25	0.52	0.21	0.2	0.16	0.14	0.16	NA
chr8:22478604:22479330:+@chr8:22480119:22480171:+@chr8:22480519:22480633:+	SE	0.0285714	0.48	0.47	0.5	0.44	0.26	0.32	0.41	0.43
chr8:23159705:23160452:+@chr8:23161445:23161655:+@chr8:23162668:23162839:+@chr8:23168705:23168890:+	MXE	0.0371882	0.03	0.02	0.02	0.02	0.15	0.03	0.05	0.14
chr8:23159705:23160452:+@chr8:23161445:23161655:+@chr8:23168705:23168890:+	SE	0.029401	0.12	0.08	0.09	0.08	0.47	0.16	0.19	0.43
chr8:25212377:25212534:+@chr8:25214009:25214090:+@chr8:25215758:25215887:+	SE	0.0476781	0.95	0.93	0.93	0.92	0.97	0.96	0.96	NA
chr8:28299829:28299901:-@chr8:28281885:28282001:-@chr8:28274321:28274618:-	SE	0.049746	0.11	0.1	0.16	0.2	0.07	0.07	0.08	NA
chr8:28664302:28664675:+@chr8:28664676:28667123:+	TandemUTR	0.0408331	0.95	0.95	0.94	0.96	0.9	0.94	0.75	0.84
chr8:28962367:28962484:+@chr8:28962726:28962797:+@chr8:28963638:28963822:+@chr8:28964454:28966706:+	MXE	0.0285714	0.43	0.24	0.2	0.14	0.75	0.49	0.57	0.51
chr8:38245557:38245818:-@chr8:38245082|38245136:38245046:-	A3SS	0.049746	0.95	0.95	0.96	0.97	0.84	0.92	0.93	NA
chr8:38704866:38705346:+@chr8:38764232:38764418:+@chr8:38796197:38797310:+@chr8:38801983:38802043:+	MXE	0.0476781	0.96	0.95	0.96	0.89	0.99	0.99	0.97	NA
chr8:53736039:53736120:-@chr8:53735709:53735770:-@chr8:53733986:53734089:-	SE	0.049746	0.66	0.82	0.82	0.78	0.84	0.86	0.92	NA
chr8:57025572:57025674|57025670:+@chr8:57025794:57025897:+	A5SS	0.049746	0.03	0.05	0.04	0.04	0.08	0.12	0.1	NA
chr8:59647318:59647427:+@chr8:59653146|59653161:59653321:+	A3SS	0.0265187	0.98	0.99	0.98	0.98	0.97	0.95	0.94	0.7
chr8:59647318:59647431|59647427:+@chr8:59651016:59651174:+	A5SS	0.0371882	0.01	0.01	0.01	0.02	0.02	0.03	0.05	0.28
chr8:73037486:73037837:+@chr8:73040198:73040323:+@chr8:73127328:73129751:+	SE	0.049746	0.83	0.75	0.78	0.83	0.62	0.67	0.65	NA
chr8:78057859:78058050:-@chr8:78057711:78057858:-	TandemUTR	0.0284295	0.81	0.81	0.85	0.87	0.75	0.77	0.77	0.69
chr8:82753916:82754020:-@chr8:82751024:82751069:-@chr8:82748631:82748739:-	SE	0.029401	0.91	0.97	0.95	0.95	0.71	0.9	0.74	0.7
chr8:82760553:82760841:-@chr8:82756353|82756374:82756288:-	A3SS	0.049746	0.67	0.67	0.57	0.76	0.46	0.5	0.45	NA
chr8:82761042:82761537:-@chr8:82760553:82760753:-@chr8:82756288:82756374:-	SE	0.0285714	0.41	0.7	0.34	0.61	0.13	0.03	0.11	0.24
chr8:99787871:99788038:-@chr8:99719864:99719964:-@chr8:99676726:99677573:-	SE	0.0435966	0.04	0.04	0.03	0.04	0.08	0.1	0.17	NA
chr9:100003582:100003767:-@chr9:100002444|100002477:100002356:-	A3SS	0.0255801	0.99	0.98	0.98	0.98	0.97	0.97	0.96	0.95
chr9:123158152:123158255:-@chr9:123156700:123156772:-@chr9:123155319:123155401:-	SE	0.0476781	0.99	0.98	0.99	0.97	0.91	0.91	0.87	NA
chr9:123172226:123172367:-@chr9:123168215:123168344:-@chr9:123158152:123158255:-	SE	0.0435966	0.01	0	0	0	0.02	0.03	0.04	NA
chr9:125469126:125469179:-@chr9:125454221|125454223:125454113:-	A3SS	0.0408331	0.8	0.8	0.78	0.88	0.72	0.7	0.78	0.65
chr9:127005108:127005166:+@chr9:127015470:127015622:+@chr9:127022639:127024978:+	SE	0.0408331	0.98	0.96	0.97	0.97	0.96	0.95	0.9	0.36
chr9:127387655:127387827:-@chr9:127361733:127361909:-@chr9:127345155:127345268:-	SE	0.0265187	0.97	0.97	0.98	0.97	0.95	0.94	0.96	0.78
chr9:129591643:129591717:+@chr9:129591718:129592184:+	TandemUTR	0.029401	0.5	0.51	0.47	0.5	0.53	0.55	0.58	0.72
chr9:129627331:129627486:-@chr9:129627074|129627118:129626900:-	A3SS	0.049746	0.03	0.04	0.07	0.03	0.08	0.11	0.3	NA
chr9:131727060:131727257:-@chr9:131725944:131726039:-@chr9:131710990:131711099:-	SE	0.0285714	0.2	0.08	0.23	0.13	0.24	0.72	0.26	0.51
chr9:131727060:131727257:-@chr9:131725944:131726096:-@chr9:131710990:131711099:-	SE	0.029401	0.4	0.23	0.25	0.25	0.41	0.72	0.44	0.6
chr9:131727060:131727257:-@chr9:131725944:131726126:-@chr9:131710990:131711099:-	SE	0.029401	0.35	0.19	0.28	0.27	0.4	0.65	0.41	0.65
chr9:134140464:134140628:-@chr9:134136918:134137016:-@chr9:134134823:134134910:-	SE	0.020208	0.98	0.98	0.98	0.98	0.97	0.93	0.93	0.73
chr9:135328923:135329031:-@chr9:135328358:135328543:-@chr9:135326176:135328193:-	SE	0.029401	0.94	0.93	0.93	0.88	0.81	0.54	0.27	0.87
chr9:138461842:138462413:-@chr9:138461634|138461637:138461500:-	A3SS	0.0255801	0.97	0.98	0.97	0.97	0.93	0.95	0.95	0.94
chr9:138821207:138821339:+@chr9:138821554:138821619:+@chr9:138821845:138822014:+	SE	0.049746	0.64	0.6	0.64	0.53	0.84	0.71	0.8	NA
chr9:138862207:138862556:+@chr9:138863384|138863501:138863863:+	A3SS	0.0285714	0.71	0.69	0.59	0.62	0.72	0.83	0.92	0.9
chr9:138864286:138864410:+@chr9:138864779:138864833:+	RI	0.0420664	0.83	0.65	0.64	0.73	0.86	0.87	0.84	0.83
chr9:138957622:138957779:-@chr9:138957216|138957246:138957042:-	A3SS	0.0470574	0.03	0.05	0.03	0.05	0.02	0.03	0.02	0.02
chr9:139128138:139128301:-@chr9:139127630:139127769:-@chr9:139127479:139127482:-@chr9:139126758:139127392:-	MXE	0.0408331	0.92	0.94	0.92	0.89	0.84	0.83	0.79	0.89
chr9:139128736:139128849:-@chr9:139128516:139128655:-	RI	0.0255801	0.06	0.07	0.04	0.06	0.16	0.16	0.23	0.16
chr9:139627888:139628042:+@chr9:139628210|139628305:139628487:+	A3SS	0.035993	0.05	0.04	0.05	0.05	0.04	0.02	0.02	0.01
chr9:14670031:14670160:-@chr9:14667296:14667459:-@chr9:14664185:14664383:-	SE	0.049746	0.17	0.74	0.17	0.4	0.09	0.08	0.07	NA
chr9:19116395:19116514:-@chr9:19116108:19116307:-@chr9:19113281:19113645:-	SE	0.0255801	0.98	0.98	0.99	0.98	0.97	0.97	0.95	0.85
chr9:19116395:19116514:-@chr9:19116112:19116305:-@chr9:19113281:19113645:-	SE	0.0408331	0.99	0.98	1	0.99	0.98	0.97	0.96	0.91
chr9:19121269:19121213|19121156:-@chr9:19115596:19116446:-	A5SS	0.0420664	0.26	0.24	0.08	0.23	0.29	0.26	0.3	0.42
chr9:34627264:34627417:-@chr9:34626994:34627086:-@chr9:34624717:34625855:-	SE	0.0285714	0.7	0.73	0.47	0.62	0.79	0.84	0.91	0.81
chr9:34627264:34627417:-@chr9:34626994:34627109:-@chr9:34624717:34625855:-	SE	0.0285714	0.57	0.59	0.4	0.49	0.65	0.73	0.87	0.63
chr9:34627417:34627217|34626994:-@chr9:34624717:34625855:-	A5SS	0.029401	0.34	0.37	0.22	0.31	0.39	0.43	0.53	0.39
chr9:35092683:35093122:-@chr9:35092191|35092308:35092092:-	A3SS	0.0284295	0.06	0.06	0.02	0.01	0.08	0.08	0.09	0.39
chr9:35803442:35803546:-@chr9:35803263:35803335:-	RI	0.035993	0.1	0.04	0.05	0.05	0.03	0.04	0.03	0.03
chr9:5440427:5440596:+@chr9:5446100:5446165:+@chr9:5447079:5447420:+	SE	0.049746	0.92	0.92	0.83	0.96	0.69	0.66	0.82	NA
chr9:6483826:6483932:+@chr9:6485585:6487103:+@chr9:6487198:6487360:+	SE	0.049746	0.24	0.2	0.29	0.3	0.32	0.31	0.31	NA
chr9:68552154:68552472:-@chr9:68551059:68551156:-@chr9:68548750:68549128:-	SE	0.0371882	0.01	0.01	0.01	0.02	0.03	0.02	0.04	0.08
chr9:69723008:69723099:-@chr9:69714839:69714898:-@chr9:69713257:69713294:-	SE	0.049746	0.51	0.58	0.65	0.58	0.48	0.46	0.3	NA
chr9:74705703:74705942:-@chr9:74705405:74705702:-	TandemUTR	0.0285714	0.5	0.62	0.67	0.4	0.81	0.72	0.82	0.79
chr9:74964065:74964159:+@chr9:74964999|74965024:74965112:+	A3SS	0.029401	0.98	0.98	0.93	0.99	0.9	0.71	0.77	0.74
chr9:74965539:74965633|74965629:+@chr9:74967518:74967597:+	A5SS	0.049746	0.02	0.01	0.11	0.01	0.16	0.12	NA	0.13
chr9:88130069:88130249:-@chr9:88127608:88128695:-	RI	0.0476781	0.05	0.01	0.04	0.04	0.06	0.06	0.1	NA
chr9:89530173:89530988:+@chr9:89532329|89532388:89532464:+	A3SS	0.0408331	0.99	0.99	0.98	1	0.96	0.98	0.95	0.93
chr9:94936246:94936418:-@chr9:94933588:94933644:-@chr9:94927002:94928741:-	SE	0.029401	0.01	0.03	0.04	0.03	0.07	0.11	0.05	0.23
chrX:100543276:100543453:-@chrX:100542877:100542991:-@chrX:100542310:100542401:-	SE	0.0408331	0.02	0.03	0.02	0.01	0.03	0.04	0.08	0.06
chrX:102517910:102518197:+@chrX:102518612:102518694:+@chrX:102519094:102519753:+	SE	0.029401	0.42	0.38	0.29	0.33	0.53	0.49	0.53	0.6
chrX:102820184:102820083|102820079:-@chrX:102817078:102818635:-	A5SS	0.0485326	0	0.01	0	0	0.01	0.01	0.02	0.09
chrX:117462351:117462485:+@chrX:117465051:117465105:+@chrX:117466884:117467952:+	SE	0.0274686	0.02	0.01	0.01	0.02	0.03	0.03	0.05	0.06
chrX:152829777:152829837:-@chrX:152829570:152829647:-@chrX:152829348:152829482:-	SE	0.0408331	0.98	0.93	0.98	0.94	0.93	0.92	0.83	0.8
chrX:153231593:153233258:-@chrX:153231420|153231429:153231211:-	A3SS	0.0485326	1	1	0.99	1	0.98	0.99	0.99	0.95
chrX:153294738:153294870|153294783:+@chrX:153295013:153295098:+	A5SS	0.049746	0.47	0.48	0.47	0.53	0.56	0.6	0.67	NA
chrX:153320546:153320680:+@chrX:153321251:153321338:+@chrX:153321482:153323335:+	SE	0.0255801	0	0.01	0.01	0.01	0.02	0.02	0.03	0.09
chrX:15773423:15773560:-@chrX:15768541:15768635:-@chrX:15753846:15755416:-	SE	0.0408331	0.01	0.02	0.02	0.03	0.03	0.05	0.14	0.29
chrX:18833797:18833898:-@chrX:18830857:18830949:-@chrX:18829067:18829642:-	SE	0.0420664	0.11	0.15	0.12	0.18	0.06	0.04	0.07	0.11
chrX:19478013:19478122:-@chrX:19473961:19474089:-@chrX:19469964:19470232:-	SE	0.020208	0.98	0.98	0.98	0.98	0.95	0.97	0.96	0.95
chrX:24431365:24431549:+@chrX:24433247|24433295:24433336:+	A3SS	0.049746	0.84	0.91	0.87	0.86	0.66	0.82	0.82	NA
chrX:46991954:46992044|46992042:+@chrX:46992136:46992672:+	A5SS	0.0408331	0.01	0.02	0.03	0.02	0.03	0.04	0.05	0.25
chrX:48284617:48284774:+@chrX:48302229:48302356:+@chrX:48302490:48302678:+	SE	0.0476781	0.84	0.71	0.84	0.87	0.94	0.93	0.93	NA
chrX:48638986:48639253:-@chrX:48637579:48637728:-@chrX:48637265:48637328:-	SE	0.029401	0.21	0.24	0.24	0.19	0.29	0.27	0.41	0.31
chrX:48643411:48643826|48643498:+@chrX:48644151:48644263:+	A5SS	0.049746	0.7	0.68	0.75	0.48	0.79	0.81	0.79	NA
chrX:48660995:48661357:-@chrX:48660757:48660866:-@chrX:48658368:48660052:-	SE	0.049746	0.99	0.98	0.95	0.99	0.94	0.83	0.44	NA
chrX:53263703:53263873:-@chrX:53263181|53263184:53263050:-	A3SS	0.049746	0.77	0.77	0.84	0.75	0.86	0.85	0.92	NA
chrX:53266746:53266983:-@chrX:53264183:53264305:-@chrX:53263703:53263873:-	SE	0.0435966	0.93	0.94	0.94	0.94	0.98	0.97	0.96	NA
chrX:65335445:65335595:+@chrX:65337107|65337141:65337319:+	A3SS	0.0396087	0.93	0.97	0.96	0.96	0.92	0.93	0.92	0.54
chrX:65400211:65400255:+@chrX:65403007|65403010:65403958:+	A3SS	0.0408331	0.87	0.84	0.85	0.86	0.82	0.84	0.77	0.77
chrX:80343915:80344400:+@chrX:80344592:80344731:+@chrX:80379273:80379435:+	SE	0.0408331	0.85	0.78	0.57	0.53	0.27	0.35	0.27	0.53
chrX:80343915:80344400:+@chrX:80344592:80344731:+@chrX:80413562:80413649:+@chrX:80419139:80419324:+	MXE	0.0285714	0.89	0.9	0.88	0.91	0.69	0.43	0.62	0.48
