# Supplementary material for: An alternative splicing signature in human Crohn’s disease
Source: BMC Gastroenterol. 2021 Nov 8;21:420. doi: 10.1186/s12876-021-02001-2 (PMC8573860; doi:10.1186/s12876-021-02001-2)
Supplement: Supplementary file 4 — Additional file 4: Table S4. Table for AS related effects on protein function/diversity for the public dataset analysis [file 12876_2021_2001_MOESM4_ESM.txt]

gene_symbol	chr	as_id	as_description_id	as_type	strand	gene_name	locus_group	location	gene_id	transcript_id	exon_inclusion_transcript_id	exon_exclusion_transcript_id	GO_BP	GO_CC	GO_MF	conservation_score	dbSNP_variant	COSMIC_variant	SPIDEX_variant	miRNA_binding_site	repeat	NMD	COSMIC_NMD	dbSNP_NMD	protein_domain	protein_translational_modification	RBP_splicing_factor	RBP	tissue_as	isoform_PPI_a	isoform_PPI_b	isoform_subcellular_localization_id	isoform_subcellular_localization
CDC123	chr10	chr10:12277047:12277122:12279143:12279265:12280456:12280484	ENSG00000151465 SE: ENST00000378900, Exon 8-Exon 9(+:12279143:12279265)	SE	+	cell division cycle 123	protein-coding gene	10p14-p13	ENSG00000151465	ENST00000378900,ENST00000281141,ENST00000440613,ENST00000455773	ENST00000378900	ENST00000281141,ENST00000440613,ENST00000455773	CELL CYCLE GO 0007049;POSITIVE REGULATION OF CELLULAR PROCESS;NEGATIVE REGULATION OF BIOLOGICAL PROCESS;REGULATION OF CELL CYCLE;REGULATION OF CELL PROLIFERATION;CELL CYCLE ARREST GO 0007050;POSITIVE REGULATION OF BIOLOGICAL PROCESS;CELL PROLIFERATION GO 0008283;REGULATION OF MITOTIC CELL CYCLE;MITOTIC CELL CYCLE;NEGATIVE REGULATION OF CELLULAR PROCESS;NEGATIVE REGULATION OF CELL CYCLE;POSITIVE R…	CYTOPLASM		hg19.100way.phastCons:(E)0.753/(I)0.142;phastCons46way.placentalMammals:(E)0.741/(I)0.098;phastCons46way.primates:(E)0.697/(I)0.121;phastCons46way.vertebrate:(E)0.734/(I)0.11	rs369720934,chr10:12280457,T>C		chr10:12277047,C>A/G/T;chr10:12277048,T>A/C/G;chr10:12277049,C>A/G/T;chr10:12277122,G>A/C/T;chr10:12277123,G>A/C/T;chr10:12277124,T>A/C/G;chr10:12279143,G>A/C/T;chr10:12279144,T>A/C/G;chr10:12279145,A>C/G/T;chr10:12279265,T>A/C/G;chr10:12279266,G>A/C/T;chr10:12279267,T>A/C/G;chr10:12280456,T>A/C/G;chr10:12280457,T>A/C/G;chr10:12280458,G>A/C/T;chr10:12280484,G>A/C/T;chr10:12280485,G>A/C/T;chr10:12…						ENST00000440613,PF07065,D123,4-132,chr10:12272956-12288266;ENST00000442050,PF07065,D123,79-182,chr10:12252319-12279219;ENST00000378900,PF07065,D123,14-190,chr10:12238284-12280460;ENST00000281141,PF07065,D123,14-314,chr10:12238284-12291675	Chain,1-336,chr10:12238245-12292333;Phosphorylation site,223-223,chr10:12279244-12279246;Ubiquitination site,204-204,chr10:12279187-12279189;Ubiquitination site,219-219,chr10:12279232-12279234	IGF2BP1,3.130e-19,chr10:12277046-12277108,63;IGF2BP1,1.340e-06,chr10:12277049-12277062,14;IGF2BP1,1.720e-12,chr10:12277080-12277119,40;IGF2BP1,1.480e-14,chr10:12279144-12279164,21;IGF2BP1,1.060e-05,chr10:12279178-12279200,23;IGF2BP1,9.440e-38,chr10:12279186-12279265,80;IGF2BP1,1.480e-14,chr10:12279209-12279220,12;IGF2BP1,2.980e-07,chr10:12279254-12279265,12;IGF2BP1,3.690e-09,chr10:12280460-122804…	AGGF1,1.146e-10,chr10:12279199-12279252,54;BUD13,7.179e-12,chr10:12280457-12280490,34;CBX3phospho,4.590e-05,chr10:12279211-12279225,15;CHD1,4.670e-04,chr10:12280456-12280472,17;CHD1,6.300e-12,chr10:12280456-12280484,29;CHD4,2.890e-04,chr10:12277049-12277062,14;CHD4,5.840e-05,chr10:12277049-12277062,14;CHD4,3.100e-07,chr10:12277097-12277119,23;CHD4,2.690e-07,chr10:12277097-12277119,23;CHD4,1.530e-…
PFKFB3	chr10	chr10:6259098:6259154:6261482:6261532:6261656	ENSG00000170525 A3SS : Exon 7(-:6261532:6261656)	A3SS	+	6-phosphofructo-2-kinase/fructose-2,6-biphosphatase 3	protein-coding gene	10p15.1	ENSG00000170525	ENST00000536985,ENST00000317350,ENST00000360521,ENST00000379775,ENST00000379782,ENST00000379785,ENST00000379789,ENST00000461744,ENST00000467491,ENST00000477914,ENST00000490474,ENST00000540253	ENST00000536985	ENST00000317350,ENST00000360521,ENST00000379775,ENST00000379782,ENST00000379785,ENST00000379789,ENST00000461744,ENST00000467491,ENST00000477914,ENST00000490474,ENST00000540253			IDENTICAL PROTEIN BINDING	hg19.100way.phastCons:(E)0.693/(I)0.089;phastCons46way.placentalMammals:(E)0.746/(I)0.052;phastCons46way.primates:(E)0.4/(I)0.077;phastCons46way.vertebrate:(E)0.679/(I)0.053	rs144243977,chr10:6259099,C>T;rs34969226,chr10:6259100,G>A	chr10:6261658,T>A	chr10:6259098,G>A/C/T;chr10:6259099,C>A/G/T;chr10:6259100,G>A/C/T;chr10:6259154,G>A/C/T;chr10:6259155,G>A/C/T;chr10:6259156,T>A/C/G;chr10:6261482,C>A/G/T;chr10:6261483,A>C/G/T;chr10:6261484,G>A/C/T;chr10:6261532,G>A/C/T;chr10:6261533,A>C/G/T;chr10:6261534,A>C/G/T;chr10:6261656,G>A/C/T;chr10:6261657,G>A/C/T;chr10:6261658,T>A/C/G						ENST00000379775,PF01591,6-phosphofructo-2-kinase,26-246,chr10:6255585-6262735;ENST00000536985,PF01591,6-phosphofructo-2-kinase,5-153,chr10:6186973-6261502;ENST00000379789,PF01591,6-phosphofructo-2-kinase,5-226,chr10:6186973-6262735;ENST00000540253,PF01591,6-phosphofructo-2-kinase,41-260,chr10:6255588-6262735;ENST00000379785,PF01591,6-phosphofructo-2-kinase,26-246,chr10:6255585-6262735;ENST0000031…	Chain,1-520,chr10:6245224-6274902	FXR1,8.374e-07,chr10:6259104-6259146,43;RBM22,1.067e-13,chr10:6259180-6259266,87;RBM22,4.399e-12,chr10:6259423-6259491,69;RBM22,6.474e-09,chr10:6261609-6261682,74	BUD13,2.379e-21,chr10:6259055-6259131,77;BUD13,2.307e-12,chr10:6259157-6259192,36;BUD13,4.315e-15,chr10:6261518-6261564,47;BUD13,3.134e-16,chr10:6261555-6261619,65;BUD13,7.443e-22,chr10:6261612-6261680,69;GRWD1,4.225e-08,chr10:6259109-6259134,26;PPIG,1.537e-26,chr10:6259107-6259183,77;PPIG,1.143e-09,chr10:6261613-6261648,36;PRPF8,3.620e-32,chr10:6259148-6259196,49;PRPF8,1.548e-10,chr10:6259157-62…	bonemarrow:-0.267;appendix:-0.082
HERC4	chr10	chr10:69726559:69726440:69718893:69718870:69716733:69716635	ENSG00000148634 SE: chr10:69726559:69726440:69718893:69718870:69716733:69716635	SE	-	HECT and RLD domain containing E3 ubiquitin protein ligase 4	protein-coding gene	10q21.3	ENSG00000148634	ENST00000373700,ENST00000395187,ENST00000427635,ENST00000473533,ENST00000277817,ENST00000395198,ENST00000412272	ENST00000373700,ENST00000395187,ENST00000427635,ENST00000473533	ENST00000277817,ENST00000395198,ENST00000412272				hg19.100way.phastCons:(E)0.338/(I)0.117;phastCons46way.placentalMammals:(E)0.139/(I)0.077;phastCons46way.primates:(E)0.197/(I)0.126;phastCons46way.vertebrate:(E)0.354/(I)0.09			chr10:69716635,C>A/G/T;chr10:69716636,T>A/C/G;chr10:69716637,G>A/C/T;chr10:69716733,A>C/G/T;chr10:69716734,C>A/G/T;chr10:69716735,T>A/C/G;chr10:69718870,C>A/G/T;chr10:69718871,T>A/C/G;chr10:69718872,C>A/G/T;chr10:69718893,C>A/G/T;chr10:69718894,C>A/G/T;chr10:69718895,T>A/C/G;chr10:69726440,C>A/G/T;chr10:69726441,A>C/G/T;chr10:69726442,T>A/C/G;chr10:69726559,C>A/G/T;chr10:69726560,C>A/G/T;chr10:69…						ENST00000412272,PF00632,HECT-domain (ubiquitin-transferase),469-978,chr10:69682696-69750697	Chain,1-1057,chr10:69682691-69832865	HNRNPH1,1.020e-05,chr10:69725942-69725956,15;HNRNPU,1.360e-07,chr10:69720487-69720548,62;HNRNPU,5.865e-08,chr10:69724020-69724041,22;HNRNPU,1.630e-07,chr10:69724429-69724473,45;KHSRP,3.935e-26,chr10:69726385-69726460,76;PTBP1,3.612e-09,chr10:69719448-69719498,51;PTBP1,3.200e-09,chr10:69719456-69719498,43;PTBP1,1.213e-10,chr10:69722231-69722282,52;PTBP1,7.822e-26,chr10:69722340-69722399,60;PTBP1,4…	CBX3phospho,1.900e-04,chr10:69716658-69716669,12;CREBBP,3.850e-05,chr10:69717906-69717917,12;CTCF,5.490e-05,chr10:69720490-69720505,16;DDX24,3.303e-08,chr10:69726449-69726516,68;HDAC1,9.160e-05,chr10:69720346-69720363,18;HLTF,6.389e-12,chr10:69726437-69726532,96;LIN28B,1.188e-11,chr10:69726218-69726285,68;PPIG,5.448e-16,chr10:69726426-69726517,92;PRPF8,3.232e-08,chr10:69726405-69726449,45;SAFB2,1…	brain:-0.509;stomach:-0.051;adrenal:-0.078;fat:-0.055
VCL	chr10	chr10:75868729:75868914:75871667:75871870:75873942:75874145	ENSG00000035403 SE : Exon 18-Exon 19(+:75871667:75871870)	SE	+	vinculin	protein-coding gene	10q22.2	ENSG00000035403	ENST00000372755,ENST00000417648,ENST00000211998,ENST00000436396	ENST00000372755,ENST00000417648	ENST00000211998,ENST00000436396	PROTEIN METABOLIC PROCESS;ANATOMICAL STRUCTURE DEVELOPMENT;CELL PROJECTION BIOGENESIS;NEGATIVE REGULATION OF BIOLOGICAL PROCESS;CELL MIGRATION;NEGATIVE REGULATION OF CELL MIGRATION;PROTEIN COMPLEX ASSEMBLY;INTERCELLULAR JUNCTION ASSEMBLY AND MAINTENANCE;CELLULAR COMPONENT ASSEMBLY;MACROMOLECULAR COMPLEX ASSEMBLY;REGULATION OF CELL MIGRATION;CYTOPLASM ORGANIZATION AND BIOGENESIS;ANATOMICAL STRUCTU…	CELL MATRIX JUNCTION;CONTRACTILE FIBER PART;BASOLATERAL PLASMA MEMBRANE;FOCAL ADHESION;MACROMOLECULAR COMPLEX;PROTEIN COMPLEX;PLASMA MEMBRANE PART;PLASMA MEMBRANE;CELL SUBSTRATE ADHERENS JUNCTION;CYTOPLASM;ADHERENS JUNCTION;CELL JUNCTION;CYTOPLASMIC PART;CONTRACTILE FIBER;MYOFIBRIL;MEMBRANE PART;INTERCELLULAR JUNCTION;MEMBRANE	CYTOSKELETAL PROTEIN BINDING;ACTIN BINDING;OXIDOREDUCTASE ACTIVITY	hg19.100way.phastCons:(E)0.864/(I)0.219;phastCons46way.placentalMammals:(E)0.963/(I)0.207;phastCons46way.primates:(E)0.992/(I)0.287;phastCons46way.vertebrate:(E)0.938/(I)0.205	rs143321584,chr10:75871668,C>T	chr10:75871668,C>T;chr10:75871872,T>A	chr10:75868729,C>A/G/T;chr10:75868730,T>A/C/G;chr10:75868731,A>C/G/T;chr10:75868914,G>A/C/T;chr10:75868915,G>A/C/T;chr10:75868916,T>A/C/G;chr10:75871667,C>A/G/T;chr10:75871668,C>A/G/T;chr10:75871669,G>A/C/T;chr10:75871870,G>A/C/T;chr10:75871871,G>A/C/T;chr10:75871872,T>A/C/G;chr10:75873942,G>A/C/T;chr10:75873943,G>A/C/T;chr10:75873944,C>A/G/T;chr10:75874145,G>A/C/T;chr10:75874146,G>A/C/T;chr10:75…						ENST00000211998,PF01044,Vinculin family,931-1134,chr10:75871712-75877924;ENST00000436396,PF01044,Vinculin family,602-806,chr10:75871709-75877924;ENST00000417648,PF01044,Vinculin family,132-327,chr10:75868780-75877924;ENST00000372755,PF01044,Vinculin family,486-1066,chr10:75854132-75877924	Chain,2-1134,chr10:75757969-75877924;Phosphorylation site,972-972,chr10:75871835-75871837;Phosphorylation site,981-981,chr10:75871862-75871864;Ubiquitination site,983-983,chr10:75871868-75873941	FXR1,9.913e-32,chr10:75874053-75874072,20;HNRNPA1,8.850e-45,chr10:75870887-75870947,61;HNRNPA1,4.203e-32,chr10:75872294-75872349,56;HNRNPM,2.776e-31,chr10:75869861-75869883,23;HNRNPM,1.066e-97,chr10:75870298-75870353,56;HNRNPM,4.400e-242,chr10:75870920-75871000,81;HNRNPM,2.218e-37,chr10:75871139-75871173,35;HNRNPM,1.316e-50,chr10:75871471-75871518,48;HNRNPU,2.335e-38,chr10:75869667-75869728,62;HN…	BUD13,2.049e-39,chr10:75868771-75868788,18;BUD13,4.643e-39,chr10:75868932-75868975,44;BUD13,4.942e-29,chr10:75873939-75873970,32;LIN28B,1.367e-52,chr10:75868818-75868859,42;PRPF8,9.489e-32,chr10:75868914-75868999,86;SF3B4,3.218e-35,chr10:75871594-75871659,66;SF3B4,6.772e-158,chr10:75873888-75873952,65;SF3B4,2.900e-33,chr10:75873890-75873927,38;SMNDC1,7.344e-97,chr10:75873886-75873961,76;SND1,4.38…	stomach:-0.088;bonemarrow:-0.105;smallintestine:-0.222;prostate:-0.58;colon:-0.107;gallbladder:-0.21;urinarybladder:-0.367;appendix:-0.198;esophagus:-0.501;endometrium:-0.155;adrenal:-0.097;heart:-0.103;duodenum:-0.169
SORBS1	chr10	chr10:97099084:97098890:97082562:97082503:97081778:97081720	ENSG00000095637 SE: chr10:97099084:97098890:97082562:97082503:97081778:97081720	SE	-	sorbin and SH3 domain containing 1	protein-coding gene	10q24.1	ENSG00000095637	ENST00000306402,ENST00000347291,ENST00000354106,ENST00000371239,ENST00000371241,ENST00000371249,ENST00000393949,ENST00000607232,ENST00000353505,ENST00000371245	ENST00000306402,ENST00000347291,ENST00000354106,ENST00000371239,ENST00000371241,ENST00000371249,ENST00000393949,ENST00000607232	ENST00000353505,ENST00000371245	CELL SUBSTRATE ADHESION;ACTIN CYTOSKELETON ORGANIZATION AND BIOGENESIS;TRANSPORT;CELL MATRIX ADHESION;ACTIN FILAMENT BUNDLE FORMATION;CYTOSKELETON ORGANIZATION AND BIOGENESIS;TRANSMEMBRANE RECEPTOR PROTEIN TYROSINE KINASE SIGNALING PATHWAY;ACTIN FILAMENT BASED PROCESS;CARBOHYDRATE TRANSPORT;ORGANELLE ORGANIZATION AND BIOGENESIS;ACTIN FILAMENT ORGANIZATION;ENZYME LINKED RECEPTOR PROTEIN SIGNALING …	CELL MATRIX JUNCTION;LIPID RAFT;ACTIN CYTOSKELETON;BASOLATERAL PLASMA MEMBRANE;INTRACELLULAR NON MEMBRANE BOUND ORGANELLE;INTRACELLULAR ORGANELLE PART;APICOLATERAL PLASMA MEMBRANE;PLASMA MEMBRANE PART;PLASMA MEMBRANE;CELL SUBSTRATE ADHERENS JUNCTION;APICAL JUNCTION COMPLEX;CYTOSKELETON;ORGANELLE PART;ADHERENS JUNCTION;CELL JUNCTION;MEMBRANE PART;INTERCELLULAR JUNCTION;MEMBRANE;NON MEMBRANE BOUND …	CYTOSKELETAL PROTEIN BINDING;RECEPTOR BINDING;ACTIN BINDING;PROTEIN COMPLEX BINDING	hg19.100way.phastCons:(E)0.749/(I)0.145;phastCons46way.placentalMammals:(E)0.757/(I)0.134;phastCons46way.primates:(E)0.779/(I)0.17;phastCons46way.vertebrate:(E)0.753/(I)0.14			chr10:97081720,A>C/G/T;chr10:97081721,A>C/G/T;chr10:97081722,A>C/G/T;chr10:97081778,G>A/C/T;chr10:97081779,C>A/G/T;chr10:97081780,T>A/C/G;chr10:97082503,C>A/G/T;chr10:97082504,A>C/G/T;chr10:97082505,C>A/G/T;chr10:97082562,G>A/C/T;chr10:97082563,C>A/G/T;chr10:97082564,T>A/C/G;chr10:97098890,C>A/G/T;chr10:97098891,T>A/C/G;chr10:97098892,G>A/C/T;chr10:97099084,C>A/G/T;chr10:97099085,C>A/G/T;chr10:97…							Chain,1-1292,chr10:97074819-97200892	HNRNPK,8.100e-08,chr10:97094052-97094125,74;HNRNPK,6.002e-08,chr10:97096695-97096810,116;HNRNPK,6.261e-10,chr10:97096725-97096777,53;HNRNPK,2.404e-13,chr10:97096967-97097011,45;HNRNPU,3.666e-07,chr10:97084384-97084434,51;HNRNPU,1.649e-08,chr10:97091348-97091404,57;HNRNPU,7.587e-10,chr10:97096480-97096536,57;PTBP1,9.403e-08,chr10:97081910-97081960,51;PTBP1,2.413e-13,chr10:97081991-97082058,68;PTBP…	BUD13,4.066e-13,chr10:97098887-97098932,46;DDX55,4.746e-07,chr10:97099058-97099088,31;EFTUD2,2.925e-14,chr10:97081628-97081744,117;EFTUD2,8.613e-12,chr10:97098748-97098851,104;EFTUD2,5.388e-13,chr10:97099004-97099123,120;EIF3D,1.020e-08,chr10:97099051-97099082,32;FASTKD2,5.660e-15,chr10:97098887-97098950,64;FASTKD2,6.741e-18,chr10:97099039-97099090,52;GRWD1,9.421e-17,chr10:97081740-97081778,39;GR…	heart:-0.589
TRIM22	chr11	chr11:5719545:5719647:5719710:5719775	ENSG00000132274 RI : Exon 4(-:5719647-5719710)	RI	+	tripartite motif containing 22	protein-coding gene	11p15.4	ENSG00000132274	ENST00000379965,ENST00000454828,ENST00000414897	ENST00000379965,ENST00000454828	ENST00000379965,ENST00000454828	REGULATION OF TRANSCRIPTIONDNA DEPENDENT;RESPONSE TO OTHER ORGANISM;IMMUNE SYSTEM PROCESS;TRANSCRIPTION;REGULATION OF METABOLIC PROCESS;REGULATION OF NUCLEOBASENUCLEOSIDENUCLEOTIDE AND NUCLEIC ACID METABOLIC PROCESS;REGULATION OF RNA METABOLIC PROCESS;REGULATION OF TRANSCRIPTION;RESPONSE TO BIOTIC STIMULUS;IMMUNE RESPONSE;REGULATION OF GENE EXPRESSION;RNA METABOLIC PROCESS;RESPONSE TO VIRUS;MULTI…	NUCLEUS	TRANSCRIPTION COFACTOR ACTIVITY;DNA BINDING;TRANSCRIPTION FACTOR BINDING;TRANSCRIPTION FACTOR ACTIVITY;TRANSCRIPTION REPRESSOR ACTIVITY;TRANSCRIPTION COREPRESSOR ACTIVITY	hg19.100way.phastCons:(E)0.079;phastCons46way.placentalMammals:(E)0.045;phastCons46way.primates:(E)0.198;phastCons46way.vertebrate:(E)0.051	rs78484876,chr11:5719649,T>C;rs114191522,chr11:5719777,T>C		chr11:5719545,A>C/G/T;chr11:5719546,A>C/G/T;chr11:5719547,T>A/C/G;chr11:5719647,G>A/C/T;chr11:5719648,G>A/C/T;chr11:5719649,T>A/C/G;chr11:5719709,G>A/C/T;chr11:5719710,G>A/C/T;chr11:5719711,A>C/G/T;chr11:5719775,G>A/C/T;chr11:5719776,G>A/C/T;chr11:5719777,T>A/C/G							Chain,1-498,chr11:5717463-5730875
RPS6KB2	chr11	chr11:67196998:67197066:67198839:67198986:67200071:67200128	ENSG00000175634 SE: ENST00000524814, Exon 4-Exon 5(+:67198839:67198986)	SE	+	ribosomal protein S6 kinase B2	protein-coding gene	11q13.2	ENSG00000175634	ENST00000524814,ENST00000312629,ENST00000525996	ENST00000524814	ENST00000312629,ENST00000525996	TRANSLATION;CELLULAR MACROMOLECULE METABOLIC PROCESS;PROTEIN METABOLIC PROCESS;MACROMOLECULE BIOSYNTHETIC PROCESS;CELLULAR PROTEIN METABOLIC PROCESS;CELLULAR BIOSYNTHETIC PROCESS;BIOSYNTHETIC PROCESS;SIGNAL TRANSDUCTION		TRANSFERASE ACTIVITY TRANSFERRING PHOSPHORUS CONTAINING GROUPS;PROTEIN SERINE THREONINE KINASE ACTIVITY;KINASE ACTIVITY;PROTEIN KINASE ACTIVITY;PHOSPHOTRANSFERASE ACTIVITY ALCOHOL GROUP AS ACCEPTOR	hg19.100way.phastCons:(E)0.171;phastCons46way.placentalMammals:(E)0.171;phastCons46way.primates:(E)0.207;phastCons46way.vertebrate:(E)0.171	rs200530529,chr11:67198839,G>A;rs200291926,chr11:67200072,T>G	chr11:67198840,C>T;chr11:67198986,G>A;chr11:67200072,T>G;chr11:67200130,T>C	chr11:67196998,G>A/C/T;chr11:67196999,T>A/C/G;chr11:67197000,G>A/C/T;chr11:67197066,G>A/C/T;chr11:67197067,G>A/C/T;chr11:67197068,T>A/C/G;chr11:67198839,G>A/C/T;chr11:67198840,C>A/G/T;chr11:67198841,C>A/G/T;chr11:67198986,G>A/C/T;chr11:67198987,G>A/C/T;chr11:67198988,T>A/C/G;chr11:67200071,G>A/C/T;chr11:67200072,T>A/C/G;chr11:67200073,G>A/C/T;chr11:67200128,G>A/C/T;chr11:67200129,G>A/C/T;chr11:67…						ENST00000539188,PF00069,Protein kinase domain,67-152,chr11:67196670-67198985;ENST00000556575,PF00069,Protein kinase domain,67-151,chr11:67196670-67198982;ENST00000528964,PF00069,Protein kinase domain,67-152,chr11:67196670-67198985;ENST00000525996,PF00069,Protein kinase domain,4-90,chr11:67197007-67200123;ENST00000312629,PF00069,Protein kinase domain,67-328,chr11:67196670-67201683	Chain,1-482,chr11:67196017-67202637	HNRNPK,2.160e-09,chr11:67199123-67199189,67;HNRNPK,7.558e-14,chr11:67199315-67199398,84;HNRNPK,4.714e-11,chr11:67199362-67199393,32;HNRNPK,1.725e-07,chr11:67199592-67199666,75;HNRNPM,3.101e-09,chr11:67199747-67199807,61;IGF2BP1,8.930e-07,chr11:67198968-67198979,12;IGF2BP1,1.560e-07,chr11:67200114-67200127,14;KHSRP,1.222e-35,chr11:67197153-67197234,82;PABPC1,3.250e-07,chr11:67198845-67198856,12;PA…	BUD13,9.058e-08,chr11:67197064-67197090,27;BUD13,6.767e-07,chr11:67197611-67197624,14;BUD13,2.144e-07,chr11:67198223-67198265,43;BUD13,2.698e-07,chr11:67199026-67199054,29;BUD13,9.965e-09,chr11:67199975-67200048,74;CHD4,1.480e-04,chr11:67198845-67198856,12;CHD4,1.930e-06,chr11:67198872-67198885,14;CHD4,5.260e-09,chr11:67200114-67200127,14;CHD7,2.140e-05,chr11:67198968-67198979,12;CHD7,1.250e-05,c…	brain:0.082;bonemarrow:0.088
LRTOMT	chr11	chr11:71799343:71799426:71800075:71800211:71804542:71804747	ENSG00000184154 SE : Exon 3(-)	SE	+	leucine rich transmembrane and O-methyltransferase domain containing	protein-coding gene	11q13.4	ENSG00000184154	ENST00000423494,ENST00000289488,ENST00000324866,ENST00000419228,ENST00000427369,ENST00000435085,ENST00000439209,ENST00000447974,ENST00000538413,ENST00000538478,ENST00000541614,ENST00000542846,ENST00000544409	ENST00000423494	ENST00000289488,ENST00000324866,ENST00000419228,ENST00000427369,ENST00000435085,ENST00000439209,ENST00000447974,ENST00000538413,ENST00000538478,ENST00000541614,ENST00000542846,ENST00000544409				hg19.100way.phastCons:(E)0.507/(I)0.1;phastCons46way.placentalMammals:(E)0.525/(I)0.097;phastCons46way.primates:(E)0.522/(I)0.161;phastCons46way.vertebrate:(E)0.498/(I)0.106			chr11:71799343,G>A/C/T;chr11:71799344,G>A/C/T;chr11:71799345,A>C/G/T;chr11:71799426,G>A/C/T;chr11:71799427,G>A/C/T;chr11:71799428,T>A/C/G;chr11:71800075,G>A/C/T;chr11:71800076,C>A/G/T;chr11:71800077,T>A/C/G;chr11:71800211,G>A/C/T;chr11:71800212,G>A/C/T;chr11:71800213,T>A/C/G;chr11:71804542,A>C/G/T;chr11:71804543,T>A/C/G;chr11:71804544,C>A/G/T;chr11:71804747,T>A/C/G;chr11:71804748,G>A/C/T;chr11:71…							Chain,1-192,chr11:71800130-71806563	HNRNPA1,8.354e-24,chr11:71803466-71803534,69;HNRNPA1,5.764e-13,chr11:71803663-71803763,101;HNRNPU,1.926e-08,chr11:71800661-71800680,20;HNRNPU,1.264e-09,chr11:71800884-71800899,16;HNRNPU,3.466e-14,chr11:71802190-71802224,35;HNRNPU,6.554e-09,chr11:71803025-71803060,36;HNRNPU,1.773e-18,chr11:71803610-71803623,14;HNRNPU,1.773e-18,chr11:71803645-71803683,39;HNRNPU,7.328e-09,chr11:71803963-71803989,27;…	AGGF1,2.587e-17,chr11:71799379-71799515,137;BCCIP,4.133e-08,chr11:71803650-71803774,125;LIN28B,7.542e-15,chr11:71801156-71801229,74;LIN28B,5.417e-09,chr11:71801185-71801216,32	thyroid:0.065;stomach:0.078;bonemarrow:0.11;skin:0.089;ovary:0.087;urinarybladder:0.092;liver:0.067;kidney:0.09;adrenal:0.147
WEE1	chr11	chr11:9606989:9607074:9607996:9608045:9608166	ENSG00000166483 A3SS : Exon 9(-:9608045:9608166)	A3SS	+	WEE1 G2 checkpoint kinase	protein-coding gene	11p15.4	ENSG00000166483	ENST00000299613,ENST00000450114,ENST00000530712,ENST00000532275,ENST00000530175	ENST00000299613,ENST00000450114,ENST00000530712,ENST00000532275	ENST00000530175		NUCLEUS		hg19.100way.phastCons:(E)0.842/(I)0.122;phastCons46way.placentalMammals:(E)0.975/(I)0.043;phastCons46way.primates:(E)0.912/(I)0.154;phastCons46way.vertebrate:(E)0.922/(I)0.044		chr11:9607998,T>G;chr11:9608047,G>T	chr11:9606989,G>A/C/T;chr11:9606990,T>A/C/G;chr11:9606991,G>A/C/T;chr11:9607074,G>A/C/T;chr11:9607075,G>A/C/T;chr11:9607076,T>A/C/G;chr11:9607996,A>C/G/T;chr11:9607997,A>C/G/T;chr11:9607998,T>A/C/G;chr11:9608045,T>A/C/G;chr11:9608046,G>A/C/T;chr11:9608047,G>A/C/T;chr11:9608166,A>C/G/T;chr11:9608167,G>A/C/T;chr11:9608168,T>A/C/G							Chain,1-646,chr11:9595481-9610146	FXR1,1.188e-08,chr11:9606991-9607030,40;FXR1,2.221e-10,chr11:9607997-9608081,85;HNRNPU,3.228e-14,chr11:9606996-9607030,35;IGF2BP1,7.440e-08,chr11:9606993-9607033,41;IGF2BP1,3.368e-26,chr11:9608023-9608072,50;IGF2BP2,3.676e-08,chr11:9608023-9608082,60;KHDRBS1,8.520e-07,chr11:9606989-9607022,34;KHDRBS1,1.490e-23,chr11:9607177-9607245,69;KHDRBS1,3.158e-09,chr11:9607549-9607601,53;KHSRP,3.118e-10,chr…	BUD13,2.048e-17,chr11:9606990-9607038,49;BUD13,2.201e-14,chr11:9607052-9607074,23;BUD13,6.553e-09,chr11:9607088-9607111,24;BUD13,2.993e-13,chr11:9607994-9608043,50;BUD13,4.405e-08,chr11:9608118-9608151,34;CHD4,1.300e-05,chr11:9607049-9607060,12;CPSF6,3.570e-07,chr11:9606992-9607038,47;DDX6,7.120e-10,chr11:9606988-9607026,39;FASTKD2,1.772e-08,chr11:9606989-9607025,37;GRWD1,8.422e-31,chr11:9606989-…
OAS2	chr12	chr12:113424843:113424888:113425113:113433101:113433279	ENSG00000111335 A5SS : Exon 2(+:113424843:113424888)	A5SS	+	2'-5'-oligoadenylate synthetase 2	protein-coding gene	12q24.13	ENSG00000111335	ENST00000552756,ENST00000342315,ENST00000392583	ENST00000342315,ENST00000392583	ENST00000552756	NUCLEOBASENUCLEOSIDENUCLEOTIDE AND NUCLEIC ACID METABOLIC PROCESS	MEMBRANE FRACTION;MICROSOME;CELL FRACTION;MEMBRANE;VESICULAR FRACTION		hg19.100way.phastCons:(E)0.166/(I)0.127;phastCons46way.placentalMammals:(E)0.121/(I)0.139;phastCons46way.primates:(E)0.14/(I)0.154;phastCons46way.vertebrate:(E)0.139/(I)0.167	rs374267463,chr12:113424889,G>A	chr12:113424845,T>G	chr12:113424843,G>A/C/T;chr12:113424844,G>A/C/T;chr12:113424845,T>A/C/G;chr12:113424888,G>A/C/T;chr12:113424889,G>A/C/T;chr12:113424890,T>A/C/G;chr12:113425113,A>C/G/T;chr12:113425114,G>A/C/T;chr12:113425115,T>A/C/G;chr12:113433101,G>A/C/T;chr12:113433102,C>A/G/T;chr12:113433103,T>A/C/G;chr12:113433279,G>A/C/T;chr12:113433280,G>A/C/T;chr12:113433281,T>A/C/G							Chain,2-719,chr12:113416417-113448286;Ubiquitination site,134-134,chr12:113425065-113425067		CHD1,1.200e-05,chr12:113424846-113424864,19;CHD1,1.400e-05,chr12:113424982-113424998,17;CHD1,1.010e-04,chr12:113425009-113425022,14;CHD1,3.640e-08,chr12:113433246-113433260,15;CHD4,3.220e-15,chr12:113426244-113426255,12;CHD4,3.220e-15,chr12:113426263-113426274,12;CREBBP,3.110e-06,chr12:113424846-113424862,17;DNMT1,2.890e-06,chr12:113433145-113433161,17;SUZ12,3.640e-06,chr12:113424846-113424859,14
NCOR2	chr12	chr12:124950832:124950719:124941708:124941652:124934413:124934361	ENSG00000196498 SE : Exon 6(-)	SE	-	nuclear receptor corepressor 2	protein-coding gene	12q24.31	ENSG00000196498	ENST00000448008,ENST00000356219,ENST00000397355,ENST00000404121,ENST00000404621,ENST00000405201,ENST00000420698,ENST00000429285,ENST00000458234,ENST00000542927	ENST00000448008	ENST00000356219,ENST00000397355,ENST00000404121,ENST00000404621,ENST00000405201,ENST00000420698,ENST00000429285,ENST00000458234,ENST00000542927		NUCLEUS	TRANSCRIPTION COFACTOR ACTIVITY;TRANSCRIPTION FACTOR BINDING;RECEPTOR BINDING;TRANSCRIPTION REPRESSOR ACTIVITY;TRANSCRIPTION COREPRESSOR ACTIVITY	hg19.100way.phastCons:(E)0.766/(I)0.044;phastCons46way.placentalMammals:(E)0.863/(I)0.044;phastCons46way.primates:(E)0.772/(I)0.114;phastCons46way.vertebrate:(E)0.825/(I)0.042		chr12:124950721,G>A	chr12:124934361,A>C/G/T;chr12:124934362,T>A/C/G;chr12:124934363,T>A/C/G;chr12:124934413,G>A/C/T;chr12:124934414,C>A/G/T;chr12:124934415,T>A/C/G;chr12:124941652,C>A/G/T;chr12:124941653,A>C/G/T;chr12:124941654,G>A/C/T;chr12:124941708,T>A/C/G;chr12:124941709,C>A/G/T;chr12:124941710,T>A/C/G;chr12:124950719,C>A/G/T;chr12:124950720,C>A/G/T;chr12:124950721,G>A/C/T;chr12:124950832,G>A/C/T;chr12:124950833…								FXR2,1.423e-19,chr12:124950755-124950799,45;HNRNPU,4.584e-18,chr12:124944450-124944507,58;HNRNPU,1.266e-17,chr12:124946769-124946810,42;SRSF1,1.826e-19,chr12:124934388-124934413,26;SRSF1,3.107e-31,chr12:124941649-124941697,49;SRSF1,7.088e-46,chr12:124950740-124950804,65;SRSF7,6.844e-18,chr12:124950710-124950762,53;TARDBP,4.000e-76,chr12:124946443-124946613,171;TARDBP,1.027e-46,chr12:124946633-124…	BUD13,8.176e-27,chr12:124934383-124934414,32;BUD13,5.183e-18,chr12:124941650-124941680,31;BUD13,1.373e-20,chr12:124941688-124941704,17;BUD13,4.446e-24,chr12:124950720-124950740,21;BUD13,4.569e-21,chr12:124950746-124950778,33;CSTF2T,3.253e-20,chr12:124941404-124941442,39;CSTF2T,1.172e-35,chr12:124941965-124942043,79;CSTF2T,8.861e-30,chr12:124942213-124942261,49;CSTF2T,2.513e-20,chr12:124944083-124…	brain:-0.069;bonemarrow:0.1;smallintestine:0.052;ovary:0.071;colon:-0.056;esophagus:-0.051;adrenal:-0.074;heart:-0.052;duodenum:-0.084
ANKLE2	chr12	chr12:133319862:133319740:133318477:133318395:133318071:133318005	ENSG00000176915 SE : Exon 5-Exon 6(+:133318477:133318395)	SE	-	ankyrin repeat and LEM domain containing 2	protein-coding gene	12q24.33	ENSG00000176915	ENST00000337516,ENST00000357997,ENST00000538591,ENST00000539605,ENST00000545623,ENST00000535036	ENST00000337516,ENST00000357997,ENST00000538591,ENST00000539605,ENST00000545623	ENST00000535036				hg19.100way.phastCons:(E)0.159/(I)0.034;phastCons46way.placentalMammals:(E)0.151/(I)0.032;phastCons46way.primates:(E)0.083/(I)0.042;phastCons46way.vertebrate:(E)0.17/(I)0.021	rs200479549,chr12:133318007,T>C		chr12:133318005,C>A/G/T;chr12:133318006,C>A/G/T;chr12:133318007,T>A/C/G;chr12:133318071,C>A/G/T;chr12:133318072,C>A/G/T;chr12:133318073,T>A/C/G;chr12:133319740,A>C/G/T;chr12:133319741,T>A/C/G;chr12:133319742,C>A/G/T;chr12:133319862,C>A/G/T;chr12:133319863,C>A/G/T;chr12:133319864,T>A/C/G							Chain,1-938,chr12:133303831-133338384	EWSR1,6.591e-48,chr12:133319159-133319258,100;EWSR1,6.591e-48,chr12:133319301-133319366,66;FXR1,3.078e-17,chr12:133318004-133318072,69;HNRNPM,8.619e-22,chr12:133319275-133319327,53;IGF2BP1,5.532e-15,chr12:133318733-133318786,54;IGF2BP1,1.072e-58,chr12:133319278-133319371,94;IGF2BP1,1.234e-14,chr12:133319292-133319359,68;KHSRP,1.404e-104,chr12:133318095-133318198,104;KHSRP,7.097e-14,chr12:13331894…	BCCIP,1.516e-26,chr12:133319272-133319324,53;BUD13,8.698e-13,chr12:133317930-133318040,111;BUD13,9.671e-25,chr12:133317965-133318082,118;BUD13,2.935e-17,chr12:133319819-133319865,47;CDC40,1.237e-28,chr12:133319232-133319336,105;CDC40,2.481e-15,chr12:133319556-133319668,113;CSTF2T,3.689e-82,chr12:133319164-133319373,210;CSTF2T,2.330e-14,chr12:133319553-133319631,79;DKC1,4.343e-16,chr12:133319194-1…	stomach:0.05;pancreas:0.063;testis:0.056;kidney:0.063;adrenal:0.059;fat:0.063
CAPRIN2	chr12	chr12:30869610:30869442:30868015:30867893	ENSG00000110888 RI : Exon 12(-:30869442-30868015)	RI	-	caprin family member 2	protein-coding gene	12p11.21	ENSG00000110888	ENST00000537553,ENST00000395805	ENST00000537553	ENST00000537553	REGULATION OF CELL GROWTH;NEGATIVE REGULATION OF BIOLOGICAL PROCESS;GROWTH;NEGATIVE REGULATION OF GROWTH;NEGATIVE REGULATION OF CELLULAR PROCESS;REGULATION OF GROWTH;REGULATION OF BIOLOGICAL QUALITY	MITOCHONDRION;CYTOPLASM;CYTOPLASMIC PART		hg19.100way.phastCons:(E)0.206;phastCons46way.placentalMammals:(E)0.254;phastCons46way.primates:(E)0.299;phastCons46way.vertebrate:(E)0.224		chr12:30869611,C>A	chr12:30867893,C>A/G/T;chr12:30867894,T>A/C/G;chr12:30867895,T>A/C/G;chr12:30868014,T>A/C/G;chr12:30868015,G>A/C/T;chr12:30868016,C>A/G/T;chr12:30869442,C>A/G/T;chr12:30869443,A>C/G/T;chr12:30869444,G>A/C/T;chr12:30869610,C>A/G/T;chr12:30869611,C>A/G/T;chr12:30869612,T>A/C/G		RepeatMasker,LINE,chr12:30868245-30868628				ENST00000308433,PF12287,Cytoplasmic activation/proliferation-associated protein-1 C term,295-598,chr12:30864521-30878921;ENST00000298892,PF12287,Cytoplasmic activation/proliferation-associated protein-1 C term,717-882,chr12:30864521-30869608;ENST00000251071,PF12287,Cytoplasmic activation/proliferation-associated protein-1 C term,628-932,chr12:30864521-30878921;ENST00000433722,PF12287,Cytoplasmic …		HNRNPA1,1.874e-09,chr12:30869327-30869412,86;HNRNPA1,1.744e-07,chr12:30869354-30869392,39;HNRNPC,2.216e-07,chr12:30869100-30869115,16;HNRNPC,2.216e-07,chr12:30869132-30869160,29;HNRNPC,1.903e-11,chr12:30869201-30869247,47;IGF2BP1,5.252e-09,chr12:30869434-30869523,90;IGF2BP1,7.420e-07,chr12:30869446-30869513,68;KHSRP,3.710e-52,chr12:30868067-30868186,120;KHSRP,3.614e-29,chr12:30868189-30868252,64;…	BUD13,4.080e-08,chr12:30867891-30867934,44;BUD13,4.166e-10,chr12:30868430-30868477,48;BUD13,1.197e-10,chr12:30869450-30869512,63;BUD13,3.646e-07,chr12:30869508-30869531,24;BUD13,1.598e-13,chr12:30869543-30869584,42;CDC40,1.006e-10,chr12:30869333-30869406,74;EFTUD2,1.268e-07,chr12:30869133-30869176,44;EFTUD2,6.950e-27,chr12:30869288-30869450,163;FASTKD2,4.870e-19,chr12:30867937-30868051,115;GRWD1,…	brain:0.092;stomach:-0.095;bonemarrow:-0.089;pancreas:0.195;skin:-0.096;prostate:-0.053;colon:0.111;liver:0.072;testis:0.298;kidney:0.212;spleen:-0.083;placenta:0.074;esophagus:0.054;endometrium:0.079;heart:0.314;fat:0.351
HDAC7	chr12	chr12:48179254:48179170:48178000:48177862	ENSG00000061273 RI : Exon 24-Exon 25	RI	-	histone deacetylase 7	protein-coding gene	12q13.11	ENSG00000061273	ENST00000459625,ENST00000080059,ENST00000354334,ENST00000427332,ENST00000470668,ENST00000477203,ENST00000547259,ENST00000548080,ENST00000548938,ENST00000552960	ENST00000459625	ENST00000459625	RESPONSE TO EXTERNAL STIMULUS;ANATOMICAL STRUCTURE DEVELOPMENT;IMMUNE SYSTEM PROCESS;HEMOPOIETIC OR LYMPHOID ORGAN DEVELOPMENT;B CELL ACTIVATION;RESPONSE TO STRESS;CHROMOSOME ORGANIZATION AND BIOGENESIS;LYMPHOCYTE ACTIVATION;CHROMATIN MODIFICATION;RESPONSE TO WOUNDING;ESTABLISHMENT AND OR MAINTENANCE OF CHROMATIN ARCHITECTURE;NEGATIVE REGULATION OF DEVELOPMENTAL PROCESS;NEGATIVE REGULATION OF BIO…	MEMBRANE ENCLOSED LUMEN;NUCLEOPLASM PART;INTRACELLULAR ORGANELLE PART;MACROMOLECULAR COMPLEX;TRANSCRIPTION FACTOR COMPLEX;PROTEIN COMPLEX;HISTONE DEACETYLASE COMPLEX;NUCLEUS;NUCLEOPLASM;ORGANELLE PART;NUCLEAR PART;CYTOPLASM;ORGANELLE LUMEN;NUCLEAR LUMEN	HYDROLASE ACTIVITY ACTING ON CARBON NITROGEN NOT PEPTIDEBONDSIN LINEAR AMIDES;TRANSCRIPTION FACTOR BINDING;DEACETYLASE ACTIVITY;PROTEIN DEACETYLASE ACTIVITY;TRANSCRIPTION REPRESSOR ACTIVITY;SPECIFIC TRANSCRIPTIONAL REPRESSOR ACTIVITY;HYDROLASE ACTIVITY ACTING ON CARBON NITROGEN NOT PEPTIDEBONDS	hg19.100way.phastCons:(E)0.251;phastCons46way.placentalMammals:(E)0.215;phastCons46way.primates:(E)0.257;phastCons46way.vertebrate:(E)0.22			chr12:48177862,C>A/G/T;chr12:48177863,T>A/C/G;chr12:48177864,A>C/G/T;chr12:48177999,A>C/G/T;chr12:48178000,C>A/G/T;chr12:48178001,C>A/G/T;chr12:48179170,T>A/C/G;chr12:48179171,G>A/C/T;chr12:48179172,T>A/C/G;chr12:48179254,C>A/G/T;chr12:48179255,C>A/G/T;chr12:48179256,T>A/C/G							Chain,1-952,chr12:48177627-48192708	FMR1,9.837e-10,chr12:48177942-48177996,55;HNRNPA1,1.941e-08,chr12:48177942-48177970,29;HNRNPA1,6.096e-07,chr12:48178120-48178143,24;HNRNPU,6.657e-13,chr12:48177867-48177893,27;HNRNPU,7.717e-25,chr12:48178113-48178137,25;HNRNPU,2.929e-14,chr12:48178226-48178239,14;HNRNPU,1.583e-12,chr12:48178448-48178478,31;HNRNPU,3.011e-13,chr12:48178695-48178736,42;HNRNPU,3.364e-07,chr12:48179010-48179024,15;IGF…	AGGF1,2.661e-07,chr12:48178315-48178359,45;AGGF1,2.910e-08,chr12:48178672-48178714,43;BUD13,7.734e-18,chr12:48177973-48177996,24;BUD13,2.857e-07,chr12:48177974-48178032,59;BUD13,6.916e-18,chr12:48178101-48178144,44;BUD13,2.554e-07,chr12:48179059-48179125,67;BUD13,2.526e-21,chr12:48179136-48179194,59;BUD13,2.687e-18,chr12:48179207-48179256,50;CSTF2T,7.283e-11,chr12:48178142-48178174,33;CSTF2T,7.17…	brain:-0.195;bonemarrow:0.081;ovary:0.067;prostate:-0.075;lung:0.063;colon:0.079;urinarybladder:0.068;liver:0.064;testis:-0.072;esophagus:0.063;adrenal:-0.097;fat:0.08	ENST00000080059	CALCOCO2/REL/RIPPLY1
BIN2	chr12	chr12:51696564:51696470:51695899:51695804:51693498:51693391	ENSG00000110934 SE : Exon 4(-)	SE	-	bridging integrator 2	protein-coding gene	12q13.13	ENSG00000110934	ENST00000452142,ENST00000267012,ENST00000544402,ENST00000604560	ENST00000452142	ENST00000267012,ENST00000544402,ENST00000604560				hg19.100way.phastCons:(E)0.321/(I)0.055;phastCons46way.placentalMammals:(E)0.346/(I)0.049;phastCons46way.primates:(E)0.328/(I)0.106;phastCons46way.vertebrate:(E)0.329/(I)0.064	rs146410757,chr12:51695899,T>C	chr12:51696470,C>T	chr12:51693391,C>A/G/T;chr12:51693392,T>A/C/G;chr12:51693393,T>A/C/G;chr12:51693498,C>A/G/T;chr12:51693499,C>A/G/T;chr12:51693500,T>A/C/G;chr12:51695804,C>A/G/T;chr12:51695805,T>A/C/G;chr12:51695806,T>A/C/G;chr12:51695899,T>A/C/G;chr12:51695900,C>A/G/T;chr12:51695901,T>A/C/G;chr12:51696470,C>A/G/T;chr12:51696471,C>A/G/T;chr12:51696472,A>C/G/T;chr12:51696564,A>C/G/T;chr12:51696565,C>A/G/T;chr12:51…						ENST00000544402,PF03114,BAR domain,2-210,chr12:51689635-51707685;ENST00000267012,PF03114,BAR domain,18-236,chr12:51689635-51717833;ENST00000604560,PF03114,BAR domain,27-209,chr12:51689635-51696926	Chain,1-565,chr12:51675286-51717886;Phosphorylation site,124-124,chr12:51695840-51695842
ZNF385A	chr12	chr12:54767919:54767757:54765499:54765426:54765257	ENSG00000161642 A3SS : Exon 5(-:54765426:54765257)	A3SS	-	zinc finger protein 385A	protein-coding gene	12q13.13	ENSG00000161642	ENST00000338010,ENST00000394313,ENST00000546919,ENST00000546970,ENST00000551109,ENST00000552382,ENST00000550779	ENST00000338010,ENST00000394313,ENST00000546919,ENST00000546970,ENST00000551109,ENST00000552382	ENST00000550779				hg19.100way.phastCons:(E)0.495/(I)0.283;phastCons46way.placentalMammals:(E)0.702/(I)0.285;phastCons46way.primates:(E)0.691/(I)0.483;phastCons46way.vertebrate:(E)0.667/(I)0.295			chr12:54765257,C>A/G/T;chr12:54765258,T>A/C/G;chr12:54765259,T>A/C/G;chr12:54765426,G>A/C/T;chr12:54765427,C>A/G/T;chr12:54765428,T>A/C/G;chr12:54765499,A>C/G/T;chr12:54765500,C>A/G/T;chr12:54765501,T>A/C/G;chr12:54767757,C>A/G/T;chr12:54767758,T>A/C/G;chr12:54767759,G>A/C/T;chr12:54767919,T>A/C/G;chr12:54767920,C>A/G/T;chr12:54767921,T>A/C/G								FXR2,2.372e-09,chr12:54765256-54765411,156;IGF2BP1,5.750e-12,chr12:54765398-54765411,14;IGF2BP1,3.842e-12,chr12:54767900-54767920,21;IGF2BP2,1.788e-17,chr12:54765256-54765278,23;IGF2BP2,1.788e-17,chr12:54765331-54765357,27;IGF2BP2,3.273e-11,chr12:54767769-54767920,152;IGF2BP3,1.050e-06,chr12:54767900-54767915,16;PTBP1,1.115e-10,chr12:54765894-54765988,95;SRSF7,4.112e-08,chr12:54767765-54767844,80…	AGGF1,1.118e-18,chr12:54766838-54766952,115;AGGF1,2.931e-08,chr12:54766974-54767028,55;AGGF1,1.679e-09,chr12:54767203-54767272,70;CHD1,4.320e-06,chr12:54766753-54766765,13;CREBBP,3.900e-09,chr12:54766712-54766723,12;CREBBP,2.290e-07,chr12:54766752-54766765,14;CTCF,1.420e-10,chr12:54767906-54767917,12;KAT2B,6.720e-10,chr12:54765259-54765272,14;MTPAP,2.045e-08,chr12:54767869-54767920,52;PRPF8,2.030…
SCNN1A	chr12	chr12:6458571:6458493:6458387:6458330:6458171:6458116	ENSG00000111319 SE : Exon 9(-)	SE	-	sodium channel epithelial 1 alpha subunit	protein-coding gene	12p13	ENSG00000111319	ENST00000396966,ENST00000228916,ENST00000338748,ENST00000358945,ENST00000360168,ENST00000457871,ENST00000540037,ENST00000543768	ENST00000396966	ENST00000228916,ENST00000338748,ENST00000358945,ENST00000360168,ENST00000457871,ENST00000540037,ENST00000543768	SYSTEM PROCESS;ION TRANSPORT;MONOVALENT INORGANIC CATION TRANSPORT;CATION TRANSPORT;SECRETION;SODIUM ION TRANSPORT;TRANSPORT;EXCRETION;METAL ION TRANSPORT;ESTABLISHMENT OF LOCALIZATION			hg19.100way.phastCons:(E)0.554/(I)0.132;phastCons46way.placentalMammals:(E)0.591/(I)0.178;phastCons46way.primates:(E)0.578/(I)0.113;phastCons46way.vertebrate:(E)0.628/(I)0.159	rs146304310,chr12:6458387,G>A;rs72657557,chr12:6458571,C>A	chr12:6458118,C>T	chr12:6458116,C>A/G/T;chr12:6458117,T>A/C/G;chr12:6458118,C>A/G/T;chr12:6458171,C>A/G/T;chr12:6458172,C>A/G/T;chr12:6458173,T>A/C/G;chr12:6458330,C>A/G/T;chr12:6458331,T>A/C/G;chr12:6458332,G>A/C/T;chr12:6458387,G>A/C/T;chr12:6458388,C>A/G/T;chr12:6458389,T>A/C/G;chr12:6458493,C>A/G/T;chr12:6458494,T>A/C/G;chr12:6458495,G>A/C/T;chr12:6458571,C>A/G/T;chr12:6458572,C>A/G/T;chr12:6458573,T>A/C/G						ENST00000396966,PF00858,Amiloride-sensitive sodium channel,62-483,chr12:6458164-6483764;ENST00000540037,PF00858,Amiloride-sensitive sodium channel,2-272,chr12:6457335-6465016;ENST00000228916,PF00858,Amiloride-sensitive sodium channel,62-572,chr12:6457335-6483764;ENST00000358945,PF00858,Amiloride-sensitive sodium channel,62-594,chr12:6457335-6483764;ENST00000543768,PF00858,Amiloride-sensitive sodi…	Chain,1-669,chr12:6457042-6483949			pancreas:0.16;urinarybladder:0.06;testis:0.09;placenta:0.333;endometrium:0.094	ENST00000360168	USP8/USP10/SNX3/WWP1/USP2/SERP1/UBE2I/UBC/STX1A/AP1M2/SCNN1A/NEDD4L/TSG101/HECW1/SCNN1B/WWP2/HGS
TRAF3	chr14	chr14:103342695:103342862:103352526:103352606:103357662:103357754	ENSG00000131323 SE: ENST00000559734, Exon 2-Exon 3(+:103352526:103352606)	SE	+	TNF receptor associated factor 3	protein-coding gene	14q32.32	ENSG00000131323	ENST00000559734,ENST00000347662,ENST00000351691	ENST00000559734	ENST00000347662,ENST00000351691	POSITIVE REGULATION OF CELLULAR PROCESS;REGULATION OF APOPTOSIS;REGULATION OF PROGRAMMED CELL DEATH;APOPTOSIS GO;POSITIVE REGULATION OF BIOLOGICAL PROCESS;POSITIVE REGULATION OF DEVELOPMENTAL PROCESS;REGULATION OF DEVELOPMENTAL PROCESS;PROGRAMMED CELL DEATH;SIGNAL TRANSDUCTION;CELL DEVELOPMENT			hg19.100way.phastCons:(E)0.557/(I)0.12;phastCons46way.placentalMammals:(E)0.517/(I)0.096;phastCons46way.primates:(E)0.501/(I)0.135;phastCons46way.vertebrate:(E)0.646/(I)0.148		chr14:103342695,G>A;chr14:103357754,G>T	chr14:103342695,G>A/C/T;chr14:103342696,T>A/C/G;chr14:103342697,G>A/C/T;chr14:103342862,G>A/C/T;chr14:103342863,G>A/C/T;chr14:103342864,T>A/C/G;chr14:103352526,A>C/G/T;chr14:103352527,A>C/G/T;chr14:103352528,A>C/G/T;chr14:103352606,G>A/C/T;chr14:103352607,G>A/C/T;chr14:103352608,T>A/C/G;chr14:103357662,G>A/C/T;chr14:103357663,G>A/C/T;chr14:103357664,G>A/C/T;chr14:103357754,G>A/C/T;chr14:103357755…							Chain,1-568,chr14:103336539-103372118	IGF2BP1,2.160e-05,chr14:103347212-103347226,15;RBFOX2,7.868e-08,chr14:103345246-103345315,70;RBFOX2,5.322e-09,chr14:103345444-103345508,65;SRSF1,5.403e-07,chr14:103352589-103352638,50	CHD1,2.420e-05,chr14:103349880-103349895,16;CHD4,4.530e-04,chr14:103352545-103352560,16;CSTF2T,8.045e-07,chr14:103345267-103345297,31;CTCF,3.920e-04,chr14:103346652-103346664,13;CTCF,4.590e-04,chr14:103346980-103346992,13;DNMT1,2.120e-07,chr14:103352531-103352546,16;EIF4G1,3.830e-05,chr14:103342721-103342739,19;EIF4G2,3.628e-30,chr14:103344697-103344820,124;FAM120A,4.304e-07,chr14:103344738-10334…
FCF1	chr14	chr14:75181575:75181646:75182524:75182654:75182802	ENSG00000119616 A3SS: chr14:75181575:75181646:75182524:75182654:75182802	A3SS	+	FCF1 rRNA-processing protein	protein-coding gene	14q24.3	ENSG00000119616	ENST00000553673,ENST00000554064,ENST00000341162,ENST00000534938,ENST00000553615,ENST00000554590	ENST00000553673,ENST00000554064	ENST00000341162,ENST00000534938,ENST00000553615,ENST00000554590				hg19.100way.phastCons:(E)0.359/(I)0.077;phastCons46way.placentalMammals:(E)0.322/(I)0.076;phastCons46way.primates:(E)0.46/(I)0.15;phastCons46way.vertebrate:(E)0.341/(I)0.17	rs148077636,chr14:75182654,T>C;rs369221579,chr14:75182656,C>T;rs111554374,chr14:75182804,T>C	chr14:75181648,T>A	chr14:75181575,T>A/C/G;chr14:75181576,A>C/G/T;chr14:75181577,A>C/G/T;chr14:75181646,T>A/C/G;chr14:75181647,G>A/C/T;chr14:75181648,T>A/C/G;chr14:75182524,G>A/C/T;chr14:75182525,A>C/G/T;chr14:75182526,T>A/C/G;chr14:75182654,T>A/C/G;chr14:75182655,C>A/G/T;chr14:75182656,C>A/G/T;chr14:75182802,T>A/C/G;chr14:75182803,G>A/C/T;chr14:75182804,T>A/C/G			chr14:75182536				Chain,1-198,chr14:75179901-75201630	IGF2BP1,2.220e-22,chr14:75182762-75182802,41;U2AF1,3.228e-08,chr14:75182643-75182686,44;U2AF2,2.267e-13,chr14:75182501-75182559,59;U2AF2,2.452e-20,chr14:75182617-75182689,73;U2AF2,2.906e-17,chr14:75182644-75182687,44	DNMT1,9.150e-07,chr14:75181633-75181644,12;KAT2B,2.680e-05,chr14:75182679-75182694,16;KAT2B,9.680e-07,chr14:75182788-75182800,13;KDM1A,1.720e-05,chr14:75182734-75182747,14;SND1,1.239e-07,chr14:75182750-75182799,50;WDR5,3.590e-06,chr14:75182657-75182668,12;YBX3,1.248e-09,chr14:75182654-75182690,37	colon:0.052;placenta:0.062
MFGE8	chr15	chr15:89449132:89448988:89444966:89444902:89444782	ENSG00000140545 A3SS : Exon 7(-:89444902:89444782)	A3SS	-	milk fat globule-EGF factor 8 protein	protein-coding gene	15q26.1	ENSG00000140545	ENST00000268150,ENST00000268151,ENST00000539437,ENST00000542878,ENST00000558018,ENST00000566497,ENST00000558029	ENST00000268150,ENST00000268151,ENST00000539437,ENST00000542878,ENST00000558018,ENST00000566497	ENST00000558029				hg19.100way.phastCons:(E)0.216/(I)0.023;phastCons46way.placentalMammals:(E)0.2/(I)0.033;phastCons46way.primates:(E)0.164/(I)0.088;phastCons46way.vertebrate:(E)0.196/(I)0.038	rs372394224,chr15:89444904,T>A;rs148279922,chr15:89448988,C>T	chr15:89448988,C>A	chr15:89444782,C>A/G/T;chr15:89444783,T>A/C/G;chr15:89444784,G>A/C/T;chr15:89444902,G>A/C/T;chr15:89444903,C>A/G/T;chr15:89444904,T>A/C/G;chr15:89444966,C>A/G/T;chr15:89444967,C>A/G/T;chr15:89444968,T>A/C/G;chr15:89448988,C>A/G/T;chr15:89448989,G>A/C/T;chr15:89448990,T>A/C/G;chr15:89449132,C>A/G/T;chr15:89449133,C>A/G/T;chr15:89449134,T>A/C/G							Chain,24-335,chr15:89442629-89456481;Chain,24-343,chr15:89442629-89456481;Chain,24-387,chr15:89442629-89456481;Chain,202-387,chr15:89442629-89449069;Disulfide bond,230-387,chr15:89442629-89444964;Glycosylation,238-238,chr15:89444938-89444940;Phosphorylation site,247-247,chr15:89444911-89444913;Phosphorylation site,249-249,chr15:89444905-89444907;Phosphorylation site,250-250,chr15:89444902-89444904	HNRNPA1,8.547e-32,chr15:89447342-89447393,52;HNRNPM,4.354e-22,chr15:89447529-89447580,52;HNRNPM,2.774e-18,chr15:89448576-89448633,58;HNRNPU,9.573e-37,chr15:89445092-89445210,119;HNRNPU,2.023e-24,chr15:89445324-89445391,68;HNRNPU,1.091e-17,chr15:89446247-89446277,31;HNRNPU,4.123e-52,chr15:89446409-89446477,69;HNRNPU,5.932e-32,chr15:89446531-89446591,61;HNRNPU,2.449e-47,chr15:89447007-89447090,84;H…	BUD13,2.978e-23,chr15:89444947-89445033,87;BUD13,1.279e-27,chr15:89448919-89448988,70;CSTF2T,2.178e-40,chr15:89445095-89445206,112;EIF4G2,6.752e-123,chr15:89445114-89445214,101;EIF4G2,6.144e-58,chr15:89447529-89447585,57;GTF2F1,1.192e-24,chr15:89445109-89445127,19;GTF2F1,1.192e-24,chr15:89445140-89445214,75;PPIL4,2.097e-19,chr15:89445110-89445207,98;PRPF8,1.484e-20,chr15:89445100-89445180,81;SND1…
TRAF7	chr16	chr16:2213884:2214002:2215858:2215880:2215937	ENSG00000131653 A3SS: chr16:2213884:2214002:2215858:2215880:2215937	A3SS	+	TNF receptor associated factor 7	protein-coding gene	16p13.3	ENSG00000131653	ENST00000564067,ENST00000565383,ENST00000326181,ENST00000567645,ENST00000567653,ENST00000569686	ENST00000564067,ENST00000565383	ENST00000326181,ENST00000567645,ENST00000567653,ENST00000569686	PROTEIN MODIFICATION PROCESS;MAPKKK CASCADE GO 0000165;POSITIVE REGULATION OF TRANSFERASE ACTIVITY;POSITIVE REGULATION OF BIOLOGICAL PROCESS;PROTEIN METABOLIC PROCESS;REGULATION OF CATALYTIC ACTIVITY;BIOPOLYMER MODIFICATION;CELLULAR MACROMOLECULE METABOLIC PROCESS;POSITIVE REGULATION OF CELLULAR PROCESS;POSITIVE REGULATION OF MAPKKK CASCADE;REGULATION OF APOPTOSIS;REGULATION OF PROGRAMMED CELL DE…	UBIQUITIN LIGASE COMPLEX;MACROMOLECULAR COMPLEX;PROTEIN COMPLEX	UBIQUITIN PROTEIN LIGASE ACTIVITY;SMALL CONJUGATING PROTEIN LIGASE ACTIVITY;SMALL PROTEIN CONJUGATING ENZYME ACTIVITY;IDENTICAL PROTEIN BINDING;LIGASE ACTIVITY;LIGASE ACTIVITY FORMING CARBON NITROGEN BONDS;ACID AMINO ACID LIGASE ACTIVITY	hg19.100way.phastCons:(E)0.477/(I)0.21;phastCons46way.placentalMammals:(E)0.584/(I)0.052;phastCons46way.primates:(E)0.571/(I)0.056;phastCons46way.vertebrate:(E)0.633/(I)0.386	rs370938292,chr16:2213886,G>A;rs13334069,chr16:2215858,G>T;rs376119190,chr16:2215882,C>T		chr16:2213884,G>A/C/T;chr16:2213885,A>C/G/T;chr16:2213886,G>A/C/T;chr16:2214002,G>A/C/T;chr16:2214003,G>A/C/T;chr16:2214004,T>A/C/G;chr16:2215858,G>A/C/T;chr16:2215859,T>A/C/G;chr16:2215860,C>A/G/T;chr16:2215880,A>C/G/T;chr16:2215881,C>A/G/T;chr16:2215882,C>A/G/T;chr16:2215937,G>A/C/T;chr16:2215938,G>A/C/T;chr16:2215939,T>A/C/G							Chain,1-670,chr16:2213922-2226572	IGF2BP1,3.881e-35,chr16:2213964-2214002,39;IGF2BP1,5.226e-17,chr16:2214282-2214331,50;IGF2BP1,1.100e-19,chr16:2215038-2215080,43;IGF2BP1,3.900e-22,chr16:2215105-2215155,51;IGF2BP1,8.378e-23,chr16:2215120-2215163,44;IGF2BP1,2.279e-16,chr16:2215747-2215816,70;IGF2BP1,6.838e-31,chr16:2215878-2215937,60;IGF2BP1,8.222e-19,chr16:2215879-2215937,59;IGF2BP2,3.354e-37,chr16:2213947-2214001,55;IGF2BP2,2.87…	DDX3X,7.423e-24,chr16:2213883-2213984,102;DKC1,1.405e-42,chr16:2214296-2214321,26;DKC1,1.656e-17,chr16:2215304-2215347,44;DKC1,2.981e-25,chr16:2215514-2215570,57;DKC1,2.573e-45,chr16:2215720-2215832,113;EIF4G2,1.460e-46,chr16:2214001-2214170,170;EIF4G2,1.879e-35,chr16:2214195-2214233,39;EIF4G2,9.636e-104,chr16:2214257-2214410,154;EIF4G2,5.426e-57,chr16:2214469-2214525,57;EIF4G2,6.199e-34,chr16:22…
KIAA0556	chr16	chr16:27659925:27660056:27665929:27666057:27689050:27689317	ENSG00000047578 SE: ENST00000261588, Exon 6-Exon 7(+:27665929:27666057)	SE	+	KIAA0556	protein-coding gene	16p12.1	ENSG00000047578	ENST00000261588,ENST00000565672,ENST00000567894,ENST00000568258	ENST00000261588	ENST00000565672,ENST00000567894,ENST00000568258				hg19.100way.phastCons:(E)0.34/(I)0.079;phastCons46way.placentalMammals:(E)0.408/(I)0.082;phastCons46way.primates:(E)0.356/(I)0.133;phastCons46way.vertebrate:(E)0.438/(I)0.092		chr16:27689050,G>A	chr16:27659925,A>C/G/T;chr16:27659926,A>C/G/T;chr16:27659927,A>C/G/T;chr16:27660056,G>A/C/T;chr16:27660057,G>A/C/T;chr16:27660058,T>A/C/G;chr16:27689050,G>A/C/T;chr16:27689051,A>C/G/T;chr16:27689052,G>A/C/T;chr16:27689317,A>C/G/T;chr16:27689318,G>A/C/T;chr16:27689319,T>A/C/G							Chain,1-1618,chr16:27561492-27789947	HNRNPH1,1.270e-06,chr16:27663903-27663919,17;SRSF1,7.200e-10,chr16:27660034-27660070,37;SRSF1,4.470e-11,chr16:27689156-27689178,23	BUD13,3.665e-07,chr16:27659930-27659972,43;BUD13,7.441e-09,chr16:27689048-27689089,42;BUD13,6.670e-12,chr16:27689142-27689217,76;GRWD1,3.024e-07,chr16:27660014-27660033,20;GRWD1,6.588e-29,chr16:27689087-27689164,78;PPIG,2.314e-13,chr16:27659993-27660043,51;PPIG,3.333e-13,chr16:27689130-27689189,60
PHKG2	chr16	chr16:30762427:30762538:30762602:30762870:30762924	ENSG00000156873 A5SS : Exon 3(+:30762427:30762538)	A5SS	+	phosphorylase kinase catalytic subunit gamma 2	protein-coding gene	16p11.2	ENSG00000156873	ENST00000563607,ENST00000328273,ENST00000424889,ENST00000563588,ENST00000565897,ENST00000565924	ENST00000328273,ENST00000424889,ENST00000563588,ENST00000565897,ENST00000565924	ENST00000563607	GENERATION OF PRECURSOR METABOLITES AND ENERGY		TRANSFERASE ACTIVITY TRANSFERRING PHOSPHORUS CONTAINING GROUPS;PROTEIN SERINE THREONINE KINASE ACTIVITY;KINASE ACTIVITY;PROTEIN KINASE ACTIVITY;PHOSPHOTRANSFERASE ACTIVITY ALCOHOL GROUP AS ACCEPTOR	hg19.100way.phastCons:(E)0.292;phastCons46way.placentalMammals:(E)0.346;phastCons46way.primates:(E)0.453;phastCons46way.vertebrate:(E)0.292			chr16:30762427,A>C/G/T;chr16:30762428,G>A/C/T;chr16:30762429,G>A/C/T;chr16:30762538,G>A/C/T;chr16:30762539,G>A/C/T;chr16:30762540,T>A/C/G;chr16:30762602,A>C/G/T;chr16:30762603,G>A/C/T;chr16:30762604,T>A/C/G;chr16:30762870,T>A/C/G;chr16:30762871,C>A/G/T;chr16:30762872,A>C/G/T;chr16:30762924,T>A/C/G;chr16:30762925,G>A/C/T;chr16:30762926,T>A/C/G							Chain,1-406,chr16:30760142-30768415	HNRNPK,2.781e-27,chr16:30762616-30762767,152;HNRNPK,1.608e-42,chr16:30762627-30762744,118;HNRNPK,2.847e-26,chr16:30762767-30762815,49;IGF2BP2,2.031e-07,chr16:30762735-30762813,79;IGF2BP3,1.260e-10,chr16:30762668-30762765,98;PCBP2,6.102e-14,chr16:30762634-30762719,86;PCBP2,1.854e-13,chr16:30762836-30762898,63;PTBP1,2.795e-08,chr16:30762426-30762459,34;RBFOX2,1.987e-07,chr16:30762627-30762660,34;RB…	BUD13,6.961e-24,chr16:30762419-30762475,57;BUD13,1.820e-22,chr16:30762421-30762511,91;BUD13,3.006e-16,chr16:30762491-30762586,96;BUD13,1.762e-13,chr16:30762559-30762616,58;BUD13,4.313e-08,chr16:30762611-30762657,47;BUD13,1.098e-08,chr16:30762695-30762755,61;BUD13,2.828e-24,chr16:30762839-30762896,58;BUD13,4.650e-12,chr16:30762843-30762883,41;DDX3X,3.311e-08,chr16:30762426-30762447,22;DDX59,5.190e…	pancreas:0.112;testis:0.057;endometrium:-0.067
FBXL19	chr16	chr16:30939788:30939949:30939951:30941394:30941905	ENSG00000099364 A5SS: ENST00000471231, Exon 6(+:30939788:30939949)	A5SS	+	F-box and leucine rich repeat protein 19	protein-coding gene	16p11.2	ENSG00000099364	ENST00000338343,ENST00000380310,ENST00000562319,ENST00000471231	ENST00000471231	ENST00000338343,ENST00000380310,ENST00000562319				hg19.100way.phastCons:(E)0.759/(I)0.137;phastCons46way.placentalMammals:(E)0.923/(I)0.128;phastCons46way.primates:(E)0.762/(I)0.157;phastCons46way.vertebrate:(E)0.873/(I)0.146		chr16:30939949,G>A	chr16:30939788,G>A/C/T;chr16:30939789,T>A/C/G;chr16:30939790,G>A/C/T;chr16:30939949,G>A/C/T;chr16:30939950,G>A/C/T;chr16:30939951,T>A/C/G;chr16:30939952,G>A/C/T;chr16:30939953,T>A/C/G;chr16:30941394,A>C/G/T;chr16:30941395,A>C/G/T;chr16:30941396,A>C/G/T;chr16:30941905,G>A/C/T;chr16:30941906,G>A/C/T;chr16:30941907,T>A/C/G							Chain,1-694,chr16:30936054-30958548	FMR1,9.432e-08,chr16:30941635-30941672,38;FXR2,1.281e-08,chr16:30941655-30941723,69;FXR2,6.418e-07,chr16:30941747-30941823,77;HNRNPK,2.125e-33,chr16:30939966-30940055,90;IGF2BP3,5.959e-12,chr16:30941678-30941730,53;RBM15,6.892e-13,chr16:30941653-30941690,38;RBM15,6.396e-13,chr16:30941792-30941839,48;SRSF1,3.618e-07,chr16:30939853-30939864,12;SRSF1,5.227e-13,chr16:30941455-30941505,51;SRSF1,1.420e…	BUD13,8.205e-12,chr16:30941360-30941421,62;BUD13,8.303e-16,chr16:30941582-30941718,137;BUD13,8.689e-12,chr16:30941896-30941932,37;DDX3X,3.111e-07,chr16:30941668-30941703,36;DNMT1,7.450e-11,chr16:30941397-30941412,16;EIF3D,6.796e-07,chr16:30941673-30941705,33;EIF4G2,6.630e-07,chr16:30941576-30941631,56;EZH2,9.490e-05,chr16:30939879-30939890,12;EZH2,8.870e-05,chr16:30941484-30941500,17;FASTKD2,4.24…	thyroid:-0.061;bonemarrow:-0.074;pancreas:-0.247;smallintestine:-0.061;ovary:-0.068;gallbladder:-0.148;esophagus:-0.175
RBL2	chr16	chr16:53487617:53487681:53488138:53488259:53488568:53488754	ENSG00000103479 SE: ENST00000379935, Exon 6(-)	SE	+	RB transcriptional corepressor like 2	protein-coding gene	16q12.2	ENSG00000103479	ENST00000262133,ENST00000544405,ENST00000544545,ENST00000379935	ENST00000262133,ENST00000544405,ENST00000544545	ENST00000379935	REGULATION OF CATALYTIC ACTIVITY;REGULATION OF TRANSFERASE ACTIVITY;REGULATION OF MOLECULAR FUNCTION;REGULATION OF KINASE ACTIVITY			hg19.100way.phastCons:(E)0.569/(I)0.056;phastCons46way.placentalMammals:(E)0.646/(I)0.043;phastCons46way.primates:(E)0.629/(I)0.253;phastCons46way.vertebrate:(E)0.61/(I)0.057			chr16:53487617,C>A/G/T;chr16:53487618,T>A/C/G;chr16:53487619,C>A/G/T;chr16:53487681,T>A/C/G;chr16:53487682,G>A/C/T;chr16:53487683,T>A/C/G;chr16:53488568,T>A/C/G;chr16:53488569,A>C/G/T;chr16:53488570,A>C/G/T;chr16:53488754,G>A/C/T;chr16:53488755,G>A/C/T;chr16:53488756,T>A/C/G		RepeatMasker,SINE,chr16:53488113-53488413					Chain,1-1139,chr16:53468469-53524209	FXR1,1.279e-15,chr16:53488634-53488697,64;FXR1,1.066e-08,chr16:53488737-53488755,19;KHSRP,4.703e-23,chr16:53487720-53487788,69;RBFOX2,7.762e-07,chr16:53488636-53488677,42;SRSF1,2.565e-11,chr16:53488618-53488697,80;SRSF1,1.301e-16,chr16:53488631-53488689,59	AGGF1,2.289e-07,chr16:53487643-53487681,39;BUD13,5.461e-10,chr16:53488656-53488670,15;BUD13,6.965e-12,chr16:53488658-53488742,85;CBX3phospho,4.480e-05,chr16:53487623-53487635,13;CBX3phospho,1.490e-06,chr16:53487659-53487681,23;CDC40,9.078e-07,chr16:53488651-53488690,40;DDX24,1.368e-12,chr16:53487631-53487668,38;DDX24,8.128e-12,chr16:53488566-53488591,26;DNMT1,1.690e-06,chr16:53487666-53487681,16;…
ATP2C2	chr16	chr16:84444174:84444209:84444286:84444371:84449089:84449197	ENSG00000064270 SE: ENST00000420010, Exon 3-Exon 4(+:84444286:84444371)	SE	+	ATPase secretory pathway Ca2+ transporting 2	protein-coding gene	16q24.1	ENSG00000064270	ENST00000420010,ENST00000569207	ENST00000420010	ENST00000569207				hg19.100way.phastCons:(E)0.424/(I)0.033;phastCons46way.placentalMammals:(E)0.485/(I)0.034;phastCons46way.primates:(E)0.386/(I)0.061;phastCons46way.vertebrate:(E)0.531/(I)0.101	rs371217997,chr16:84449197,G>A	chr16:84444174,G>A;chr16:84449198,G>A	chr16:84444174,G>A/C/T;chr16:84444175,C>A/G/T;chr16:84444176,A>C/G/T;chr16:84444209,G>A/C/T;chr16:84444210,G>A/C/T;chr16:84444211,T>A/C/G;chr16:84444286,C>A/G/T;chr16:84444287,A>C/G/T;chr16:84444288,C>A/G/T;chr16:84444371,G>A/C/T;chr16:84444372,G>A/C/T;chr16:84444373,T>A/C/G;chr16:84449089,C>A/G/T;chr16:84449090,C>A/G/T;chr16:84449091,T>A/C/G;chr16:84449197,G>A/C/T;chr16:84449198,G>A/C/T;chr16:84…			chr16:84444291			ENST00000262429,PF00122,E1-E2 ATPase,137-368,chr16:84442092-84472889;ENST00000416219,PF00122,E1-E2 ATPase,137-368,chr16:84442092-84472889	Chain,1-946,chr16:84402222-84497335;Phosphorylation site,153-153,chr16:84444313-84444315	TARDBP,6.783e-17,chr16:84445912-84445944,33	NONO,4.220e-67,chr16:84445912-84445944,33;YWHAG,3.880e-22,chr16:84445912-84445943,32
ATP2C2	chr17	chr17:34539178:34539292:34539736:34540280	ENSG00000205020 RI: ENST00000378350, Exon 2-Exon 3	RI	+	ATPase secretory pathway Ca2+ transporting 2	protein-coding gene	16q24.1	ENSG00000205020	ENST00000586598,ENST00000378350	ENST00000586598	ENST00000586598				hg19.100way.phastCons:(E)0.27;phastCons46way.placentalMammals:(E)0.291;phastCons46way.primates:(E)0.252;phastCons46way.vertebrate:(E)0.263			chr17:34539178,T>A/C/G;chr17:34539179,G>A/C/T;chr17:34539180,G>A/C/T;chr17:34539292,T>A/C/G;chr17:34539293,G>A/C/T;chr17:34539294,T>A/C/G		RepeatMasker,LINE,chr17:34539665-34539837	chr17:34539293;chr17:34539695			ENST00000591167,PF00048,Small cytokines (intecrine/chemokine), interleukin-8 like,33-80,chr17:34539198-34539814;ENST00000586598,PF00048,Small cytokines (intecrine/chemokine), interleukin-8 like,33-64,chr17:34539198-34539293;ENST00000589336,PF00048,Small cytokines (intecrine/chemokine), interleukin-8 like,33-64,chr17:34539198-34539695;ENST00000444414,PF00048,Small cytokines (intecrine/chemokine), …				brain:-0.212;thyroid:-0.212;bonemarrow:-0.212;smallintestine:-0.212;ovary:-0.212;prostate:0.076;lung:0.102;colon:-0.212;urinarybladder:-0.212;appendix:-0.212;testis:-0.212;kidney:-0.212;spleen:0.217;esophagus:0.632;endometrium:0.288;heart:-0.212
ATP2C2	chr17	chr17:34539178:34539292:34539766:34540280	ENSG00000205020 RI: ENST00000591167, Exon 2-Exon 3	RI	+	ATPase secretory pathway Ca2+ transporting 2	protein-coding gene	16q24.1	ENSG00000205020	ENST00000586598,ENST00000591167	ENST00000586598	ENST00000586598				hg19.100way.phastCons:(E)0.27;phastCons46way.placentalMammals:(E)0.291;phastCons46way.primates:(E)0.252;phastCons46way.vertebrate:(E)0.263			chr17:34539178,T>A/C/G;chr17:34539179,G>A/C/T;chr17:34539180,G>A/C/T;chr17:34539292,T>A/C/G;chr17:34539293,G>A/C/T;chr17:34539294,T>A/C/G		RepeatMasker,LINE,chr17:34539665-34539837	chr17:34539293;chr17:34539695			ENST00000588929,PF00048,Small cytokines (intecrine/chemokine), interleukin-8 like,33-83,chr17:34539198-34539956;ENST00000591637,PF00048,Small cytokines (intecrine/chemokine), interleukin-8 like,33-66,chr17:34539198-34539711;ENST00000378350,PF00048,Small cytokines (intecrine/chemokine), interleukin-8 like,33-66,chr17:34539198-34539742;ENST00000591167,PF00048,Small cytokines (intecrine/chemokine), …
ATP2C2	chr17	chr17:36346847:36346762:36345661:36345478:36345439	ENSG00000174093 A3SS: chr17:36346847:36346762:36345661:36345478:36345439	A3SS	-	ATPase secretory pathway Ca2+ transporting 2	protein-coding gene	16q24.1	ENSG00000197681	ENST00000518551,ENST00000339023,ENST00000354664,ENST00000519532,ENST00000520599,ENST00000523052,ENST00000523258,ENST00000537432,ENST00000544906	ENST00000518551	ENST00000339023,ENST00000354664,ENST00000519532,ENST00000520599,ENST00000523052,ENST00000523258,ENST00000537432,ENST00000544906				hg19.100way.phastCons:(E)0.207/(I)0.142;phastCons46way.placentalMammals:(E)0.157/(I)0.1;phastCons46way.primates:(E)0.159/(I)0.104;phastCons46way.vertebrate:(E)0.324/(I)0.12			chr17:36345439,C>A/G/T;chr17:36345440,T>A/C/G;chr17:36345441,T>A/C/G;chr17:36345478,A>C/G/T;chr17:36345479,C>A/G/T;chr17:36345480,T>A/C/G;chr17:36345661,C>A/G/T;chr17:36345662,C>A/G/T;chr17:36345663,T>A/C/G;chr17:36346762,T>A/C/G;chr17:36346763,G>A/C/T;chr17:36346764,T>A/C/G;chr17:36346847,C>A/G/T;chr17:36346848,C>A/G/T;chr17:36346849,T>A/C/G								HNRNPH1,9.460e-06,chr17:36345878-36345890,13;HNRNPH1,1.000e-45,chr17:36346321-36346356,36;HNRNPH1,7.380e-07,chr17:36346329-36346343,15;HNRNPH1,3.660e-05,chr17:36346649-36346660,12	ADAR,4.460e-06,chr17:36346335-36346347,13;CREBBP,3.120e-04,chr17:36345541-36345553,13;CREBBP,1.380e-05,chr17:36345544-36345559,16;CREBBP,2.790e-07,chr17:36345915-36345927,13;CREBBP,3.630e-08,chr17:36346018-36346038,21;CREBBP,6.660e-16,chr17:36346321-36346355,35;CREBBP,1.060e-11,chr17:36346370-36346391,22;CREBBP,2.940e-06,chr17:36346384-36346395,12;CREBBP,2.260e-08,chr17:36346598-36346620,23;CREBB…	brain:-0.441;thyroid:-0.132;stomach:-0.126;bonemarrow:-0.329;pancreas:-0.416;skin:-0.08;smallintestine:-0.053;ovary:-0.191;colon:-0.321;gallbladder:0.067;liver:-0.162;appendix:-0.284;testis:-0.215;kidney:0.099;placenta:-0.153;esophagus:-0.134;adrenal:0.099;duodenum:-0.051
SCPEP1	chr17	chr17:55058443:55058591:55062739:55062828:55065056:55065211	ENSG00000121064 SE : Exon 3(-)	SE	+	serine carboxypeptidase 1	protein-coding gene	17q22	ENSG00000121064	ENST00000572710,ENST00000262288,ENST00000571345,ENST00000571898,ENST00000575423,ENST00000576154	ENST00000572710	ENST00000262288,ENST00000571345,ENST00000571898,ENST00000575423,ENST00000576154				hg19.100way.phastCons:(E)0.111/(I)0.051;phastCons46way.placentalMammals:(E)0.115/(I)0.034;phastCons46way.primates:(E)0.125/(I)0.047;phastCons46way.vertebrate:(E)0.108/(I)0.035	rs201747323,chr17:55062741,C>T	chr17:55058443,G>A;chr17:55062741,C>T	chr17:55058443,G>A/C/T;chr17:55058444,A>C/G/T;chr17:55058445,G>A/C/T;chr17:55058591,G>A/C/T;chr17:55058592,G>A/C/T;chr17:55058593,T>A/C/G;chr17:55062739,G>A/C/T;chr17:55062740,G>A/C/T;chr17:55062741,C>A/G/T;chr17:55062828,G>A/C/T;chr17:55062829,G>A/C/T;chr17:55062830,T>A/C/G;chr17:55065056,C>A/G/T;chr17:55065057,T>A/C/G;chr17:55065058,C>A/G/T;chr17:55065211,G>A/C/T;chr17:55065212,G>A/C/T;chr17:55…			chr17:55062755				Chain,27-147,chr17:55058445-55072922;Chain,27-452,chr17:55058445-55083593;Chain,30-69,chr17:55058489-55062755	U2AF2,9.214e-10,chr17:55062726-55062775,50	CREBBP,2.890e-05,chr17:55058563-55058576,14;PRPF8,2.781e-09,chr17:55058564-55058628,65;SND1,6.059e-08,chr17:55058489-55058518,30;SND1,5.040e-09,chr17:55062739-55062771,33;SND1,2.176e-11,chr17:55062790-55062829,40;SND1,1.710e-09,chr17:55065054-55065074,21;SND1,5.905e-07,chr17:55065078-55065108,31
NT5C	chr17	chr17:73127376:73127276:73127200:73127140	ENSG00000125458 RI: ENST00000578095, Exon 2(-:73127276-73127200)	RI	-	5', 3'-nucleotidase, cytosolic	protein-coding gene	17q25	ENSG00000125458	ENST00000578095,ENST00000245552,ENST00000578407,ENST00000582170	ENST00000578095	ENST00000578095	CATABOLIC PROCESS;NUCLEOTIDE METABOLIC PROCESS;PYRIMIDINE NUCLEOTIDE METABOLIC PROCESS;CELLULAR CATABOLIC PROCESS;DEPHOSPHORYLATION;NUCLEOBASENUCLEOSIDENUCLEOTIDE AND NUCLEIC ACID METABOLIC PROCESS;NUCLEOBASENUCLEOSIDE AND NUCLEOTIDE METABOLIC PROCESS	NUCLEUS;CYTOPLASM	NUCLEOTIDE BINDING;PHOSPHORIC MONOESTER HYDROLASE ACTIVITY;HYDROLASE ACTIVITY ACTING ON ESTER BONDS;PHOSPHORIC ESTER HYDROLASE ACTIVITY	hg19.100way.phastCons:(E)0.285;phastCons46way.placentalMammals:(E)0.349;phastCons46way.primates:(E)0.274;phastCons46way.vertebrate:(E)0.3			chr17:73127140,C>A/G/T;chr17:73127141,T>A/C/G;chr17:73127142,T>A/C/G;chr17:73127199,T>A/C/G;chr17:73127200,G>A/C/T;chr17:73127201,C>A/G/T;chr17:73127276,T>A/C/G;chr17:73127277,C>A/G/T;chr17:73127278,C>A/G/T;chr17:73127376,C>A/G/T;chr17:73127377,C>A/G/T;chr17:73127378,T>A/C/G							Chain,1-201,chr17:73126586-73127802	RBFOX2,1.879e-08,chr17:73127215-73127270,56;RBM15,1.254e-09,chr17:73127292-73127340,49;RBM15,2.557e-14,chr17:73127293-73127342,50;RBM22,2.522e-07,chr17:73127214-73127262,49;SRSF1,7.626e-50,chr17:73127276-73127343,68;SRSF1,3.525e-19,chr17:73127277-73127344,68;U2AF1,7.912e-07,chr17:73127292-73127313,22;U2AF2,1.461e-20,chr17:73127163-73127212,50;U2AF2,7.728e-12,chr17:73127177-73127215,39	AGGF1,1.001e-07,chr17:73127183-73127251,69;BUD13,1.722e-07,chr17:73127117-73127160,44;BUD13,3.569e-09,chr17:73127188-73127253,66;EFTUD2,1.487e-13,chr17:73127122-73127172,51;EFTUD2,1.487e-13,chr17:73127201-73127253,53;GRWD1,2.434e-14,chr17:73127286-73127335,50;LSM11,2.503e-07,chr17:73127198-73127233,36;PPIG,8.119e-10,chr17:73127130-73127175,46;PPIG,8.728e-22,chr17:73127276-73127336,61;PRPF8,2.325e…
TNFSF12	chr17	chr17:7454260:7454295:7456904:7457142:7460095:7460219	ENSG00000248871 SE: chr17:7454260:7454295:7456904:7457142:7460095:7460219	SE	+	TNF superfamily member 12	protein-coding gene	17p13.1	ENSG00000239697	ENST00000293825,ENST00000293826,ENST00000462619,ENST00000462811,ENST00000557233,ENST00000322272	ENST00000293825,ENST00000293826,ENST00000462619,ENST00000462811,ENST00000557233	ENST00000322272	CELL PROLIFERATION GO 0008283;ANATOMICAL STRUCTURE DEVELOPMENT;POSITIVE REGULATION OF BIOLOGICAL PROCESS;POSITIVE REGULATION OF ANGIOGENESIS;ENDOTHELIAL CELL MIGRATION;POSITIVE REGULATION OF CELLULAR PROCESS;REGULATION OF APOPTOSIS;REGULATION OF PROGRAMMED CELL DEATH;CELL MIGRATION;ORGAN DEVELOPMENT;APOPTOSIS GO;REGULATION OF CELL PROLIFERATION;REGULATION OF ENDOTHELIAL CELL PROLIFERATION;VASCULA…	PLASMA MEMBRANE;PLASMA MEMBRANE PART;INTEGRAL TO PLASMA MEMBRANE;INTEGRAL TO MEMBRANE;PERINUCLEAR REGION OF CYTOPLASM;CYTOPLASM;MEMBRANE;MEMBRANE PART;CYTOPLASMIC PART;INTRINSIC TO MEMBRANE;INTRINSIC TO PLASMA MEMBRANE		hg19.100way.phastCons:(E)0.297/(I)0.064;phastCons46way.placentalMammals:(E)0.383/(I)0.068;phastCons46way.primates:(E)0.481/(I)0.107;phastCons46way.vertebrate:(E)0.384/(I)0.074			chr17:7454260,T>A/C/G;chr17:7454261,T>A/C/G;chr17:7454262,C>A/G/T;chr17:7454295,G>A/C/T;chr17:7454296,G>A/C/T;chr17:7454297,T>A/C/G;chr17:7460095,G>A/C/T;chr17:7460096,T>A/C/G;chr17:7460097,G>A/C/T;chr17:7460219,G>A/C/T;chr17:7460220,G>A/C/T;chr17:7460221,T>A/C/G		Interrupted Rpts,chr17:7454961-7457341;RepeatMasker,SINE,chr17:7456786-7456973;RepeatMasker,LINE,chr17:7457061-7457341	chr17:7456932				Chain,1-249,chr17:7452471-7460664;Chain,94-249,chr17:7453509-7460664			brain:0.131;thyroid:0.058;stomach:0.092;bonemarrow:-0.117;pancreas:0.11;smallintestine:0.055;ovary:0.096;prostate:0.08;lung:0.061;colon:0.062;kidney:0.062;spleen:0.06;placenta:0.105;endometrium:0.082;adrenal:0.087;heart:0.072;fat:0.084
CNTROB	chr17	chr17:7847441:7847566:7847956:7849046:7849304	ENSG00000170037 A5SS: ENST00000576922, Exon 5(+:7847441:7847566)	A5SS	+	centrobin, centriole duplication and spindle assembly protein	protein-coding gene	17p13.1	ENSG00000170037	ENST00000380255,ENST00000571632,ENST00000576922	ENST00000576922	ENST00000380255,ENST00000571632	CYTOSKELETON ORGANIZATION AND BIOGENESIS;CENTROSOME CYCLE;CELL CYCLE GO 0007049;MICROTUBULE ORGANIZING CENTER ORGANIZATION AND BIOGENESIS;CELL DIVISION;CELL CYCLE PROCESS;ORGANELLE ORGANIZATION AND BIOGENESIS;MICROTUBULE BASED PROCESS;CENTROSOME ORGANIZATION AND BIOGENESIS;CYTOKINESIS	CYTOSKELETON;MICROTUBULE ORGANIZING CENTER;INTRACELLULAR NON MEMBRANE BOUND ORGANELLE;CENTROSOME;INTRACELLULAR ORGANELLE PART;CYTOSKELETAL PART;NON MEMBRANE BOUND ORGANELLE;CYTOPLASM;MICROTUBULE ORGANIZING CENTER PART;CYTOPLASMIC PART;MICROTUBULE CYTOSKELETON;ORGANELLE PART		hg19.100way.phastCons:(E)0.343/(I)0.082;phastCons46way.placentalMammals:(E)0.341/(I)0.174;phastCons46way.primates:(E)0.412/(I)0.318;phastCons46way.vertebrate:(E)0.35/(I)0.211		chr17:7847441,G>C;chr17:7847956,A>C	chr17:7847441,G>A/C/T;chr17:7847442,A>C/G/T;chr17:7847443,A>C/G/T;chr17:7847566,G>A/C/T;chr17:7847567,G>A/C/T;chr17:7847568,T>A/C/G;chr17:7847956,A>C/G/T;chr17:7847957,G>A/C/T;chr17:7847958,T>A/C/G;chr17:7849046,G>A/C/T;chr17:7849047,C>A/G/T;chr17:7849048,T>A/C/G;chr17:7849304,G>A/C/T;chr17:7849305,G>A/C/T;chr17:7849306,T>A/C/G							Chain,1-903,chr17:7836398-7852825	HNRNPK,5.821e-08,chr17:7847597-7847653,57;HNRNPK,5.142e-11,chr17:7847601-7847654,54;HNRNPK,3.731e-07,chr17:7847654-7847728,75;HNRNPK,8.630e-11,chr17:7847676-7847756,81;IGF2BP1,4.885e-07,chr17:7849261-7849312,52;IGF2BP2,1.803e-10,chr17:7849259-7849307,49;RBFOX2,3.527e-10,chr17:7847782-7847818,37;RBFOX2,8.336e-08,chr17:7849244-7849292,49;RBM15,8.466e-23,chr17:7849147-7849189,43;RBM15,7.307e-13,chr1…	BUD13,9.562e-14,chr17:7847435-7847477,43;BUD13,1.474e-12,chr17:7847498-7847605,108;BUD13,8.770e-27,chr17:7847535-7847597,63;BUD13,1.958e-40,chr17:7847769-7847837,69;BUD13,3.525e-10,chr17:7847777-7847828,52;BUD13,3.764e-22,chr17:7849035-7849076,42;BUD13,4.602e-07,chr17:7849036-7849074,39;BUD13,1.328e-12,chr17:7849258-7849310,53;BUD13,1.058e-21,chr17:7849258-7849343,86;DDX24,4.786e-07,chr17:7847526…	colon:0.07;urinarybladder:0.084
C18orf8	chr18	chr18:21084335:21084411:21086934:21087018:21087949:21088005	ENSG00000141452 SE : Exon 3(-)	SE	+	chromosome 18 open reading frame 8	protein-coding gene	18q11.2	ENSG00000141452	ENST00000589215,ENST00000269221,ENST00000587690,ENST00000590870,ENST00000592119	ENST00000589215	ENST00000269221,ENST00000587690,ENST00000590870,ENST00000592119				hg19.100way.phastCons:(E)0.266/(I)0.047;phastCons46way.placentalMammals:(E)0.273/(I)0.044;phastCons46way.primates:(E)0.279/(I)0.09;phastCons46way.vertebrate:(E)0.221/(I)0.052		chr18:21084335,GT>G	chr18:21084335,G>A/C/T;chr18:21084336,T>A/C/G;chr18:21084337,T>A/C/G;chr18:21084411,G>A/C/T;chr18:21084412,G>A/C/T;chr18:21084413,T>A/C/G;chr18:21086934,A>C/G/T;chr18:21086935,A>C/G/T;chr18:21086936,T>A/C/G;chr18:21087018,G>A/C/T;chr18:21087019,G>A/C/T;chr18:21087020,T>A/C/G;chr18:21087949,G>A/C/T;chr18:21087950,A>C/G/T;chr18:21087951,T>A/C/G;chr18:21088005,G>A/C/T;chr18:21088006,G>A/C/T;chr18:21…							Chain,1-657,chr18:21083583-21111665	HNRNPM,2.147e-09,chr18:21084498-21084598,101	CHD4,9.060e-06,chr18:21086935-21086948,14;CHD4,4.220e-07,chr18:21087990-21088005,16;DNMT1,3.030e-05,chr18:21084338-21084349,12;DNMT1,3.130e-08,chr18:21084338-21084349,12;DNMT1,3.290e-08,chr18:21084396-21084407,12;DNMT1,4.440e-16,chr18:21086938-21086949,12;DNMT1,3.280e-12,chr18:21086996-21087015,20;DNMT1,9.100e-13,chr18:21087992-21088005,14;KAT2B,2.010e-08,chr18:21086934-21086946,13;KAT2B,9.550e-1…	prostate:0.06;urinarybladder:0.052;placenta:0.083;esophagus:0.057;heart:0.081;fat:0.148
RBM42	chr19	chr19:36122233:36122307:36123979:36124000:36124154	ENSG00000126254 A3SS: ENST00000589871, Exon 5(-:36124000:36124154)	A3SS	+	RNA binding motif protein 42	protein-coding gene	19q13.12	ENSG00000126254	ENST00000589871,ENST00000360475,ENST00000589559	ENST00000589871	ENST00000360475,ENST00000589559				hg19.100way.phastCons:(E)0.31/(I)0.133;phastCons46way.placentalMammals:(E)0.317/(I)0.1;phastCons46way.primates:(E)0.427/(I)0.214;phastCons46way.vertebrate:(E)0.342/(I)0.107		chr19:36122307,G>C	chr19:36122233,T>A/C/G;chr19:36122234,T>A/C/G;chr19:36122235,G>A/C/T;chr19:36122307,G>A/C/T;chr19:36122308,G>A/C/T;chr19:36122309,T>A/C/G;chr19:36123979,A>C/G/T;chr19:36123980,T>A/C/G;chr19:36123981,T>A/C/G;chr19:36124000,C>A/G/T;chr19:36124001,A>C/G/T;chr19:36124002,G>A/C/T;chr19:36124154,G>A/C/T;chr19:36124155,G>A/C/T;chr19:36124156,T>A/C/G							Chain,2-480,chr19:36120059-36128453	FMR1,7.897e-12,chr19:36122235-36122280,46;FMR1,5.852e-07,chr19:36123843-36123861,19;FMR1,4.065e-14,chr19:36124051-36124079,29;FMR1,4.065e-14,chr19:36124106-36124136,31;FXR2,9.937e-10,chr19:36124095-36124129,35;HNRNPK,1.616e-09,chr19:36123788-36123861,74;IGF2BP2,7.012e-07,chr19:36124006-36124029,24;IGF2BP2,2.257e-10,chr19:36124075-36124099,25;QKI,4.232e-10,chr19:36123362-36123436,75	AKAP8L,3.355e-08,chr19:36124063-36124138,76;BUD13,7.693e-12,chr19:36122234-36122261,28;CBX3phospho,7.790e-06,chr19:36124014-36124026,13;DNMT1,2.040e-08,chr19:36124013-36124025,13;EFTUD2,4.164e-12,chr19:36122165-36122246,82;PPIG,6.726e-14,chr19:36122245-36122296,52;PRPF8,1.120e-09,chr19:36122309-36122325,17;PRPF8,1.453e-09,chr19:36122374-36122421,48;PRPF8,9.423e-07,chr19:36123992-36124010,19;PRPF8…	brain:0.063;thyroid:-0.074;stomach:-0.149;bonemarrow:-0.154;pancreas:0.146;lung:-0.083;urinarybladder:-0.084;liver:-0.354;appendix:0.105;kidney:-0.182;spleen:-0.081;adrenal:-0.062;heart:0.092;fat:-0.276;duodenum:-0.198
ARHGEF1	chr19	chr19:42392823:42392936:42396096:42396402:42396444	ENSG00000076928 A3SS: ENST00000600274, Exon 5(-:42396402:42396444)	A3SS	+	Rho guanine nucleotide exchange factor 1	protein-coding gene	19q13.2	ENSG00000076928	ENST00000600274,ENST00000347545,ENST00000378152	ENST00000600274	ENST00000347545,ENST00000378152	CELL PROLIFERATION GO 0008283	PLASMA MEMBRANE;CYTOPLASM;MEMBRANE	GUANYL NUCLEOTIDE EXCHANGE FACTOR ACTIVITY;RHO GUANYL NUCLEOTIDE EXCHANGE FACTOR ACTIVITY;ENZYME REGULATOR ACTIVITY;SMALL GTPASE REGULATOR ACTIVITY;GTPASE REGULATOR ACTIVITY;RAS GUANYL NUCLEOTIDE EXCHANGE FACTOR ACTIVITY	hg19.100way.phastCons:(E)0.121/(I)0.044;phastCons46way.placentalMammals:(E)0.12/(I)0.042;phastCons46way.primates:(E)0.168/(I)0.068;phastCons46way.vertebrate:(E)0.119/(I)0.046		chr19:42396404,T>G	chr19:42392823,A>C/G/T;chr19:42392824,A>C/G/T;chr19:42392825,C>A/G/T;chr19:42392936,G>A/C/T;chr19:42392937,G>A/C/T;chr19:42392938,T>A/C/G;chr19:42396096,C>A/G/T;chr19:42396097,T>A/C/G;chr19:42396098,T>A/C/G;chr19:42396402,G>A/C/T;chr19:42396403,T>A/C/G;chr19:42396404,T>A/C/G;chr19:42396444,G>A/C/T;chr19:42396445,G>A/C/T;chr19:42396446,T>A/C/G							Chain,1-912,chr19:42392154-42410935	FMR1,6.031e-16,chr19:42392887-42392934,48;FMR1,9.241e-26,chr19:42396109-42396160,52;RBFOX2,2.773e-20,chr19:42396385-42396516,132;RBM22,7.760e-25,chr19:42392978-42393064,87;RBM22,5.501e-16,chr19:42393485-42393542,58;RBM22,7.363e-40,chr19:42393567-42393621,55;RBM22,2.118e-33,chr19:42393657-42393776,120;U2AF2,1.033e-17,chr19:42396388-42396432,45;U2AF2,5.802e-27,chr19:42396391-42396440,50	BUD13,1.423e-30,chr19:42392961-42393052,92;BUD13,2.100e-17,chr19:42395928-42395972,45;BUD13,1.079e-15,chr19:42396111-42396146,36;BUD13,5.514e-21,chr19:42396175-42396203,29;BUD13,4.866e-46,chr19:42396371-42396442,72;DDX24,1.845e-16,chr19:42396086-42396153,68;DDX24,6.460e-28,chr19:42396391-42396436,46;EFTUD2,2.008e-22,chr19:42392965-42393027,63;EFTUD2,2.448e-23,chr19:42396058-42396088,31;EFTUD2,1.1…	brain:0.231;liver:0.083;testis:0.145;kidney:0.087;placenta:0.094;endometrium:0.061;heart:0.084	ENST00000600274	CNKSR1/ARHGEF1/GNA13/PRKCA
XRCC1	chr19	chr19:44079154:44079062:44065172:44065062:44058956:44058798	ENSG00000073050 SE : Exon 3(-)	SE	-	X-ray repair cross complementing 1	protein-coding gene	19q13.2	ENSG00000073050	ENST00000594107,ENST00000262887,ENST00000595789,ENST00000598165	ENST00000594107	ENST00000262887,ENST00000595789,ENST00000598165				hg19.100way.phastCons:(E)0.251/(I)0.098;phastCons46way.placentalMammals:(E)0.273/(I)0.095;phastCons46way.primates:(E)0.294/(I)0.138;phastCons46way.vertebrate:(E)0.27/(I)0.107	rs370972033,chr19:44065064,C>T	chr19:44065063,T>C;chr19:44079154,T>C	chr19:44058798,C>A/G/T;chr19:44058799,T>A/C/G;chr19:44058800,T>A/C/G;chr19:44058956,C>A/G/T;chr19:44058957,C>A/G/T;chr19:44058958,T>A/C/G;chr19:44065062,C>A/G/T;chr19:44065063,T>A/C/G;chr19:44065064,C>A/G/T;chr19:44065172,A>C/G/T;chr19:44065173,C>A/G/T;chr19:44065174,T>A/C/G;chr19:44079062,C>A/G/T;chr19:44079063,T>A/C/G;chr19:44079064,G>A/C/T;chr19:44079154,T>A/C/G;chr19:44079155,C>A/G/T;chr19:44…					chr19:44065149		Chain,1-633,chr19:44047547-44079610	IGF2BP1,4.707e-08,chr19:44058820-44058925,106;IGF2BP2,8.969e-10,chr19:44058819-44058922,104;PCBP2,3.640e-21,chr19:44072882-44072957,76;SRSF1,4.957e-18,chr19:44065062-44065117,56	AGGF1,1.234e-11,chr19:44065075-44065141,67;AGGF1,1.067e-11,chr19:44079063-44079126,64;BUD13,2.299e-12,chr19:44065066-44065112,47;BUD13,4.243e-08,chr19:44065131-44065169,39;BUD13,2.220e-08,chr19:44079037-44079077,41;BUD13,1.558e-07,chr19:44079080-44079103,24;BUD13,9.785e-13,chr19:44079086-44079165,80;DDX6,9.661e-10,chr19:44065094-44065172,79;DDX6,4.876e-07,chr19:44079061-44079118,58;EIF3D,3.818e-1…
DPP9	chr19	chr19:4719953:4719863:4719336:4719215:4714349:4714093	ENSG00000142002 SE: ENST00000600556, Exon 4(-)	SE	-	dipeptidyl peptidase 9	protein-coding gene	19p13.3	ENSG00000142002	ENST00000262960,ENST00000597849,ENST00000598041,ENST00000598360,ENST00000600621,ENST00000601130,ENST00000601764,ENST00000602161,ENST00000600556	ENST00000262960,ENST00000597849,ENST00000598041,ENST00000598360,ENST00000600621,ENST00000601130,ENST00000601764,ENST00000602161	ENST00000600556				hg19.100way.phastCons:(E)0.208/(I)0.025;phastCons46way.placentalMammals:(E)0.185/(I)0.033;phastCons46way.primates:(E)0.178/(I)0.07;phastCons46way.vertebrate:(E)0.205/(I)0.034	rs371801514,chr19:4714349,G>A;rs10624180,chr19:4719338,T>TTAAA;rs111757570,chr19:4719338,TTAAA>T;rs150534589,chr19:4719338,TTAAATAAA>T;rs3059236,chr19:4719338,T>TTAAA;rs370492477,chr19:4719338,T>A;rs5826858,chr19:4719338,TTAAATAAA>T		chr19:4714093,C>A/G/T;chr19:4714094,C>A/G/T;chr19:4714095,A>C/G/T;chr19:4714349,G>A/C/T;chr19:4714350,C>A/G/T;chr19:4714351,T>A/C/G;chr19:4719863,C>A/G/T;chr19:4719864,T>A/C/G;chr19:4719865,T>A/C/G;chr19:4719953,C>A/G/T;chr19:4719954,C>A/G/T;chr19:4719955,T>A/C/G		Interrupted Rpts,chr19:4719015-4719716;RepeatMasker,SINE,chr19:4719073-4719382						HNRNPH1,4.650e-05,chr19:4716662-4716674,13;HNRNPK,1.729e-15,chr19:4716118-4716163,46;HNRNPK,8.604e-07,chr19:4716268-4716318,51;HNRNPK,2.043e-11,chr19:4718392-4718483,92;HNRNPU,1.692e-11,chr19:4715754-4715781,28;RBM15,3.909e-14,chr19:4714099-4714154,56;RBM22,1.717e-14,chr19:4714066-4714117,52;RBM22,3.469e-07,chr19:4719739-4719823,85;SRSF1,2.349e-09,chr19:4714095-4714110,16;SRSF1,1.542e-07,chr19:47…	AGGF1,1.861e-10,chr19:4714288-4714349,62;BUD13,6.886e-15,chr19:4714028-4714105,78;BUD13,2.271e-09,chr19:4714051-4714125,75;BUD13,1.613e-20,chr19:4714275-4714356,82;BUD13,1.944e-11,chr19:4714294-4714346,53;BUD13,4.378e-10,chr19:4719828-4719859,32;BUD13,8.939e-11,chr19:4719844-4719906,63;BUD13,6.699e-15,chr19:4719875-4719906,32;BUD13,6.699e-15,chr19:4719928-4719955,28;DDX3X,3.290e-09,chr19:4714244-…	skin:-0.071;gallbladder:-0.052	ENST00000262960	MTR/STAT5B/DUS3L/LOC101930123/NPLOC4/SUMO1/TP53RK/SAE1/LPP/NIF3L1/CIAO1/SUMO2/THG1L/TOM1L1/AARS/DPP9/RPRD1B/UBC/SURF2/NEDD8
CD37	chr19	chr19:49840404:49840478:49840883:49841182:49841286	ENSG00000104894 A3SS : Exon 6(-:49841182:49841286)	A3SS	+	CD37 molecule	protein-coding gene	19q13.33	ENSG00000104894	ENST00000391859,ENST00000323906,ENST00000426897,ENST00000535669,ENST00000594743,ENST00000595725,ENST00000596426,ENST00000597852,ENST00000598095	ENST00000391859	ENST00000323906,ENST00000426897,ENST00000535669,ENST00000594743,ENST00000595725,ENST00000596426,ENST00000597852,ENST00000598095	CELLULAR MACROMOLECULE METABOLIC PROCESS;PROTEIN MODIFICATION PROCESS;PROTEIN METABOLIC PROCESS;GLYCOPROTEIN BIOSYNTHETIC PROCESS;BIOPOLYMER MODIFICATION;MACROMOLECULE BIOSYNTHETIC PROCESS;CELLULAR PROTEIN METABOLIC PROCESS;BIOSYNTHETIC PROCESS;PROTEIN AMINO ACID N LINKED GLYCOSYLATION;BIOPOLYMER METABOLIC PROCESS;GLYCOPROTEIN METABOLIC PROCESS	PLASMA MEMBRANE;PLASMA MEMBRANE PART;INTEGRAL TO PLASMA MEMBRANE;INTEGRAL TO MEMBRANE;MEMBRANE;MEMBRANE PART;INTRINSIC TO MEMBRANE;INTRINSIC TO PLASMA MEMBRANE		hg19.100way.phastCons:(E)0.324/(I)0.011;phastCons46way.placentalMammals:(E)0.292/(I)0.074;phastCons46way.primates:(E)0.265/(I)0.211;phastCons46way.vertebrate:(E)0.266/(I)0.09			chr19:49840404,T>A/C/G;chr19:49840405,A>C/G/T;chr19:49840406,T>A/C/G;chr19:49840478,G>A/C/T;chr19:49840479,G>A/C/T;chr19:49840480,T>A/C/G;chr19:49840883,A>C/G/T;chr19:49840884,A>C/G/T;chr19:49840885,A>C/G/T;chr19:49841182,C>A/G/T;chr19:49841183,T>A/C/G;chr19:49841184,G>A/C/T;chr19:49841286,G>A/C/T;chr19:49841287,G>A/C/T;chr19:49841288,T>A/C/G			chr19:49841008				Chain,1-281,chr19:49838798-49843582	HNRNPH1,3.030e-04,chr19:49840539-49840555,17;HNRNPU,4.624e-11,chr19:49841190-49841224,35;HNRNPU,1.184e-12,chr19:49841277-49841307,31;IGF2BP1,9.162e-08,chr19:49840449-49840479,31;IGF2BP2,8.963e-07,chr19:49840459-49840475,17;PTBP1,8.413e-07,chr19:49840883-49840949,67;PTBP1,1.133e-18,chr19:49840887-49840962,76;TIA1,6.958e-07,chr19:49840428-49840505,78;TIA1,4.236e-07,chr19:49840885-49840913,29;TIA1,4…	CHD4,3.140e-04,chr19:49841243-49841254,12;CSTF2T,1.458e-09,chr19:49840392-49840432,41;CSTF2T,1.210e-11,chr19:49840448-49840509,62;CSTF2T,8.664e-10,chr19:49840457-49840503,47;CSTF2T,2.610e-11,chr19:49841184-49841209,26;CSTF2T,4.790e-40,chr19:49841243-49841406,164;CSTF2T,4.474e-15,chr19:49841283-49841319,37;CTCF,1.050e-05,chr19:49841186-49841197,12;FAM120A,7.346e-10,chr19:49841274-49841381,108;FAM1…
PI4KB	chr1	chr1:151288985:151288049:151282731:151282687:151280277:151280050	ENSG00000143393 SE: chr1:151288985:151288049:151282731:151282687:151280277:151280050	SE	-	phosphatidylinositol 4-kinase beta	protein-coding gene	1q21.3	ENSG00000143393	ENST00000368872,ENST00000368874,ENST00000489223,ENST00000271657,ENST00000368873,ENST00000368875	ENST00000368872,ENST00000368874,ENST00000489223	ENST00000271657,ENST00000368873,ENST00000368875	TRANSPORT;PHOSPHOINOSITIDE BIOSYNTHETIC PROCESS;CELLULAR LIPID METABOLIC PROCESS;VESICLE MEDIATED TRANSPORT;GLYCEROPHOSPHOLIPID METABOLIC PROCESS;PHOSPHOLIPID METABOLIC PROCESS;RECEPTOR MEDIATED ENDOCYTOSIS;PHOSPHOINOSITIDE METABOLIC PROCESS;MEMBRANE ORGANIZATION AND BIOGENESIS;LIPID BIOSYNTHETIC PROCESS;PHOSPHOLIPID BIOSYNTHETIC PROCESS;GLYCEROPHOSPHOLIPID BIOSYNTHETIC PROCESS;ESTABLISHMENT OF L…	ENDOSOME;CYTOPLASM;CYTOPLASMIC PART	PHOSPHOTRANSFERASE ACTIVITY ALCOHOL GROUP AS ACCEPTOR;KINASE ACTIVITY;TRANSFERASE ACTIVITY TRANSFERRING PHOSPHORUS CONTAINING GROUPS;INOSITOL OR PHOSPHATIDYLINOSITOL KINASE ACTIVITY	hg19.100way.phastCons:(E)0.767/(I)0.213;phastCons46way.placentalMammals:(E)0.923/(I)0.202;phastCons46way.primates:(E)0.927/(I)0.259;phastCons46way.vertebrate:(E)0.832/(I)0.195		chr1:151280277,G>A;chr1:151282731,C>A	chr1:151280050,C>A/G/T;chr1:151280051,T>A/C/G;chr1:151280052,T>A/C/G;chr1:151280277,G>A/C/T;chr1:151280278,C>A/G/T;chr1:151280279,T>A/C/G;chr1:151282687,G>A/C/T;chr1:151282688,G>A/C/T;chr1:151282689,A>C/G/T;chr1:151282731,C>A/G/T;chr1:151282732,C>A/G/T;chr1:151282733,T>A/C/G;chr1:151288049,C>A/G/T;chr1:151288050,T>A/C/G;chr1:151288051,C>A/G/T;chr1:151288985,G>A/C/T;chr1:151288986,C>A/G/T;chr1:151…							Chain,2-816,chr1:151265331-151288954	FMR1,6.476e-45,chr1:151280065-151280141,77;FMR1,3.688e-10,chr1:151288246-151288274,29;FMR1,3.688e-10,chr1:151288296-151288324,29;FMR1,6.054e-10,chr1:151288626-151288648,23;FMR1,1.249e-18,chr1:151288707-151288770,64;FMR1,2.692e-07,chr1:151288794-151288821,28;FMR1,2.608e-11,chr1:151288938-151288960,23;FXR1,7.109e-19,chr1:151280060-151280121,62;FXR1,1.716e-12,chr1:151288126-151288156,31;FXR1,6.566e-…	BUD13,1.687e-13,chr1:151288919-151288991,73;BUD13,2.298e-11,chr1:151288961-151289003,43;DDX24,2.063e-07,chr1:151280056-151280124,69;DDX3X,1.521e-08,chr1:151288785-151288862,78;DDX3X,1.162e-11,chr1:151288903-151288979,77;DDX55,2.706e-07,chr1:151280063-151280132,70;DDX55,6.085e-09,chr1:151280211-151280268,58;DDX55,4.695e-09,chr1:151288242-151288295,54;DDX6,3.703e-20,chr1:151288741-151288920,180;DNM…	brain:-0.412;thyroid:-0.289;stomach:-0.214;bonemarrow:0.092;pancreas:-0.184;smallintestine:-0.118;ovary:-0.116;prostate:-0.276;lung:-0.242;colon:-0.25;gallbladder:-0.167;urinarybladder:-0.103;liver:-0.261;testis:-0.26;kidney:-0.244;esophagus:-0.173;endometrium:-0.119;adrenal:-0.272;heart:-0.117;fat:-0.312
HAX1	chr1	chr1:154247426:154247477:154247554:154247630:154247736	ENSG00000143575 A3SS : Exon 5(+:154247554:154247736)	A3SS	+	HCLS1 associated protein X-1	protein-coding gene	1q21.3	ENSG00000143575	ENST00000435087,ENST00000328703,ENST00000447768,ENST00000457918,ENST00000471326,ENST00000483970,ENST00000531435,ENST00000532105	ENST00000435087	ENST00000328703,ENST00000447768,ENST00000457918,ENST00000471326,ENST00000483970,ENST00000531435,ENST00000532105		SOLUBLE FRACTION;MITOCHONDRION;CELL FRACTION;ENDOPLASMIC RETICULUM;CYTOPLASM;CYTOPLASMIC PART	CYTOKINE BINDING;GROWTH FACTOR BINDING;PROTEIN N TERMINUS BINDING;INTERLEUKIN BINDING	hg19.100way.phastCons:(E)0.39;phastCons46way.placentalMammals:(E)0.375;phastCons46way.primates:(E)0.472;phastCons46way.vertebrate:(E)0.428	rs41313932,chr1:154247737,G>A		chr1:154247426,T>A/C/G;chr1:154247427,T>A/C/G;chr1:154247428,T>A/C/G;chr1:154247477,G>A/C/T;chr1:154247478,G>A/C/T;chr1:154247479,T>A/C/G;chr1:154247554,T>A/C/G;chr1:154247555,T>A/C/G;chr1:154247556,T>A/C/G;chr1:154247630,A>C/G/T;chr1:154247631,T>A/C/G;chr1:154247632,C>A/G/T;chr1:154247736,G>A/C/T;chr1:154247737,G>A/C/T;chr1:154247738,T>A/C/G							Chain,2-279,chr1:154245203-154248174	FXR1,2.936e-10,chr1:154247431-154247472,42;FXR1,1.464e-17,chr1:154247635-154247738,104;IGF2BP1,1.594e-17,chr1:154247661-154247729,69;IGF2BP2,2.331e-11,chr1:154247654-154247686,33;TIA1,2.495e-10,chr1:154247635-154247694,60;U2AF1,2.428e-10,chr1:154247602-154247679,78;U2AF2,5.495e-33,chr1:154247596-154247680,85;U2AF2,2.114e-35,chr1:154247608-154247689,82	BUD13,6.785e-12,chr1:154247429-154247474,46;BUD13,2.327e-08,chr1:154247644-154247673,30;CBX3phospho,8.910e-06,chr1:154247463-154247474,12;CREBBP,2.620e-04,chr1:154247463-154247474,12;DDX3X,3.703e-07,chr1:154247428-154247456,29;DDX55,1.912e-07,chr1:154247426-154247462,37;DDX55,1.549e-07,chr1:154247637-154247674,38;DDX6,1.600e-08,chr1:154247637-154247685,49;EZH2,1.780e-04,chr1:154247463-154247474,1…		ENST00000328703	IL1A/KIAA0513/DGKD/HCLS1/EIF3F/YWHAQ/ABCB11/ABCB1/CTTN/PKD2
CDK11A	chr1	chr1:1639023:1638964:1638848:1637171:1637081	ENSG00000268575 A5SS: chr1:1639023:1638964:1638848:1637171:1637081	A5SS	-	cyclin dependent kinase 11A	protein-coding gene	1p36.33	ENSG00000008128	ENST00000460465,ENST00000492390,ENST00000509982,ENST00000598846,ENST00000356200,ENST00000356937,ENST00000357760,ENST00000358779,ENST00000378633,ENST00000378635,ENST00000378638,ENST00000404249	ENST00000356200,ENST00000356937,ENST00000357760,ENST00000358779,ENST00000378633,ENST00000378635,ENST00000378638,ENST00000404249	ENST00000460465,ENST00000492390,ENST00000509982,ENST00000598846	PROTEIN METABOLIC PROCESS;REGULATION OF METABOLIC PROCESS;REGULATION OF NUCLEOBASENUCLEOSIDENUCLEOTIDE AND NUCLEIC ACID METABOLIC PROCESS;MRNA METABOLIC PROCESS;PROTEIN MODIFICATION PROCESS;PROTEIN AMINO ACID PHOSPHORYLATION;REGULATION OF RNA METABOLIC PROCESS;CELLULAR MACROMOLECULE METABOLIC PROCESS;PHOSPHORYLATION;REGULATION OF CELL GROWTH;BIOPOLYMER MODIFICATION;MRNA PROCESSING GO 0006397;RNA …	NUCLEUS	NUCLEOTIDE BINDING;ATP BINDING;PURINE RIBONUCLEOTIDE BINDING;ADENYL NUCLEOTIDE BINDING;ADENYL RIBONUCLEOTIDE BINDING;PURINE NUCLEOTIDE BINDING	hg19.100way.phastCons:(E)0.797/(I)0.068;phastCons46way.placentalMammals:(E)0.781/(I)0.051;phastCons46way.primates:(E)0.635/(I)0.082;phastCons46way.vertebrate:(E)0.894/(I)0.061	rs371163262,chr1:1638848,C>T		chr1:1637081,C>A/G/T;chr1:1637082,T>A/C/G;chr1:1637083,G>A/C/T;chr1:1637171,C>A/G/T;chr1:1637172,C>A/G/T;chr1:1637173,T>A/C/G;chr1:1638848,C>A/G/T;chr1:1638849,T>A/C/G;chr1:1638850,G>A/C/T;chr1:1638964,C>A/G/T;chr1:1638965,C>A/G/T;chr1:1638966,A>C/G/T;chr1:1639023,A>C/G/T;chr1:1639024,C>A/G/T;chr1:1639025,T>A/C/G							Chain,1-783,chr1:1634349-1654257;Phosphorylation site,398-398,chr1:1638908-1638910	SRSF1,5.397e-07,chr1:1638919-1638957,39;SRSF1,6.590e-08,chr1:1638963-1638979,17;TRA2A,1.981e-07,chr1:1638892-1638922,31	BUD13,2.678e-08,chr1:1638329-1638376,48;BUD13,8.202e-14,chr1:1638874-1638957,84;CHD4,3.250e-04,chr1:1637160-1637171,12;CHD4,8.140e-05,chr1:1638868-1638885,18;CHD4,5.750e-05,chr1:1638910-1638924,15;CHD7,1.470e-06,chr1:1638935-1638950,16;DNMT1,1.530e-06,chr1:1637083-1637095,13;GRWD1,7.499e-08,chr1:1638885-1638909,25;ILF3,3.225e-09,chr1:1637944-1637991,48;ILF3,2.949e-09,chr1:1637944-1637991,48;ILF3,…		ENST00000356200;ENST00000358779;ENST00000404249	CDK11A/CCNL2/CDC37/FKBP5/GADD45A/ZFP14/EIF3F/ZNF267/SUMO2/PIN1/KPNA2/ZNF510/CSNK2A2/RNPS1/CCNL1/SOX2/RBM25/ZNF33A/UBC/SMAD3/SUMO3/HKR1/HSP90AA1/ZNF460/NOP58/CDKN2A/KPNB1/B4GALT1/C18orf25/CSNK2A1/SKIV2L/Dlg4/A2M/CSNK2B/PAK1;CSNK2A1;CCNL1/CDK11A/CDKN2A/UBC/ZFP14/SOX2/KPNA2/KPNB1/NOP58/EIF3F/ZNF510/B4GALT1/RNPS1/SMAD3/HSP90AA1/GADD45A/Dlg4/PIN1/A2M/SUMO3/CSNK2A2/ZNF267/PAK1/CCNL2/SKIV2L/C18orf25/CDC…
ARHGEF10L	chr1	chr1:17958816:17958961:17961043:17961057:17961330:17961511	ENSG00000074964 SE: chr1:17958816:17958961:17961043:17961057:17961330:17961511	SE	+	Rho guanine nucleotide exchange factor 10 like	protein-coding gene	1p36.13	ENSG00000074964	ENST00000167825,ENST00000375408,ENST00000434513,ENST00000469726,ENST00000475356,ENST00000361221,ENST00000375415,ENST00000375420,ENST00000452522	ENST00000167825,ENST00000375408,ENST00000434513,ENST00000469726,ENST00000475356	ENST00000361221,ENST00000375415,ENST00000375420,ENST00000452522	REGULATION OF CYTOSKELETON ORGANIZATION AND BIOGENESIS;POSITIVE REGULATION OF BIOLOGICAL PROCESS;POSITIVE REGULATION OF CELLULAR METABOLIC PROCESS;TRANSCRIPTION;POSITIVE REGULATION OF CYTOSKELETON ORGANIZATION AND BIOGENESIS;POSITIVE REGULATION OF CELLULAR COMPONENT ORGANIZATION AND BIOGENESIS;REGULATION OF TRANSCRIPTIONDNA DEPENDENT;REGULATION OF METABOLIC PROCESS;ER NUCLEAR SIGNALING PATHWAY;AC…	CYTOPLASMIC PART;CYTOPLASM;CYTOSOL	GTPASE ACTIVATOR ACTIVITY;RHO GTPASE ACTIVATOR ACTIVITY;ENZYME REGULATOR ACTIVITY;SMALL GTPASE REGULATOR ACTIVITY;ENZYME ACTIVATOR ACTIVITY;GTPASE REGULATOR ACTIVITY;RAS GTPASE ACTIVATOR ACTIVITY	hg19.100way.phastCons:(E)0.473/(I)0.052;phastCons46way.placentalMammals:(E)0.45/(I)0.05;phastCons46way.primates:(E)0.38/(I)0.051;phastCons46way.vertebrate:(E)0.458/(I)0.044	rs371674473,chr1:17961330,G>A		chr1:17958816,C>A/G/T;chr1:17958817,T>A/C/G;chr1:17958818,G>A/C/T;chr1:17958961,A>C/G/T;chr1:17958962,G>A/C/T;chr1:17958963,T>A/C/G;chr1:17961043,G>A/C/T;chr1:17961044,C>A/G/T;chr1:17961045,C>A/G/T;chr1:17961057,G>A/C/T;chr1:17961058,G>A/C/T;chr1:17961059,T>A/C/G;chr1:17961330,G>A/C/T;chr1:17961331,G>A/C/T;chr1:17961332,G>A/C/T;chr1:17961511,A>C/G/T;chr1:17961512,G>A/C/T;chr1:17961513,T>A/C/G								HNRNPC,9.698e-24,chr1:17959594-17959657,64;HNRNPC,3.138e-47,chr1:17959853-17959903,51;HNRNPK,6.043e-35,chr1:17959086-17959170,85;HNRNPK,5.304e-43,chr1:17960899-17960983,85;QKI,9.708e-31,chr1:17959568-17959647,80;RBFOX2,2.209e-28,chr1:17961078-17961104,27;RBFOX2,1.352e-151,chr1:17961123-17961292,170;RBM22,3.141e-27,chr1:17958955-17959043,89;SRSF1,1.784e-43,chr1:17958844-17958889,46;SRSF1,6.675e-27…	BUD13,3.843e-47,chr1:17958807-17958846,40;BUD13,5.485e-43,chr1:17961036-17961066,31;BUD13,6.674e-31,chr1:17961324-17961359,36;EFTUD2,3.922e-38,chr1:17958948-17959048,101;EFTUD2,1.613e-35,chr1:17959079-17959151,73;EFTUD2,3.273e-47,chr1:17961045-17961102,58;EFTUD2,3.302e-156,chr1:17961121-17961196,76;EFTUD2,3.302e-156,chr1:17961207-17961273,67;EFTUD2,8.493e-86,chr1:17961300-17961363,64;GRWD1,1.754e…	brain:0.078;thyroid:-0.55;stomach:-0.484;bonemarrow:0.326;pancreas:-0.624;skin:-0.593;smallintestine:-0.546;ovary:0.05;prostate:-0.368;lung:-0.191;colon:-0.566;gallbladder:-0.265;urinarybladder:-0.351;liver:-0.599;appendix:-0.061;testis:0.187;kidney:-0.191;spleen:0.051;placenta:0.189;esophagus:-0.496;endometrium:-0.34;adrenal:-0.132;heart:0.143;fat:-0.388;duodenum:-0.634
BSDC1	chr1	chr1:32852496:32852380:32849649:32849598:32849431	ENSG00000160058 A3SS: chr1:32852496:32852380:32849649:32849598:32849431	A3SS	-	BSD domain containing 1	protein-coding gene	1p35.1	ENSG00000160058	ENST00000341071,ENST00000446293,ENST00000413080,ENST00000444377,ENST00000449308,ENST00000455895	ENST00000341071,ENST00000446293	ENST00000413080,ENST00000444377,ENST00000449308,ENST00000455895				hg19.100way.phastCons:(E)0.348/(I)0.093;phastCons46way.placentalMammals:(E)0.381/(I)0.036;phastCons46way.primates:(E)0.426/(I)0.105;phastCons46way.vertebrate:(E)0.339/(I)0.047		chr1:32849599,C>A;chr1:32852381,G>A	chr1:32849431,C>A/G/T;chr1:32849432,T>A/C/G;chr1:32849433,T>A/C/G;chr1:32849598,T>A/C/G;chr1:32849599,C>A/G/T;chr1:32849600,T>A/C/G;chr1:32849649,T>A/C/G;chr1:32849650,C>A/G/T;chr1:32849651,T>A/C/G;chr1:32852380,A>C/G/T;chr1:32852381,G>A/C/T;chr1:32852382,C>A/G/T;chr1:32852496,A>C/G/T;chr1:32852497,C>A/G/T;chr1:32852498,T>A/C/G							Chain,1-430,chr1:32832226-32860015	RBFOX2,1.447e-19,chr1:32849476-32849538,63;RBFOX2,6.119e-24,chr1:32852390-32852404,15;RBFOX2,6.119e-24,chr1:32852409-32852472,64;RBM15,1.453e-16,chr1:32849506-32849522,17;RBM15,3.617e-33,chr1:32852400-32852462,63;SRSF1,6.343e-15,chr1:32849561-32849599,39;SRSF1,6.167e-22,chr1:32849565-32849599,35;SRSF1,2.730e-20,chr1:32852378-32852481,104;SRSF1,3.253e-33,chr1:32852382-32852475,94;TRA2A,8.521e-13,c…	BUD13,1.220e-59,chr1:32849430-32849550,121;BUD13,1.036e-15,chr1:32849447-32849536,90;BUD13,1.102e-12,chr1:32849556-32849612,57;BUD13,2.240e-35,chr1:32849568-32849644,77;BUD13,3.212e-65,chr1:32852404-32852496,93;CREBBP,5.550e-16,chr1:32852478-32852493,16;DDX24,4.817e-48,chr1:32849430-32849598,169;DDX24,3.610e-46,chr1:32852378-32852414,37;DDX24,3.610e-46,chr1:32852419-32852488,70;EIF3D,1.641e-17,ch…	bonemarrow:-0.219;liver:0.062;appendix:0.065;kidney:0.066;esophagus:-0.056;heart:0.059	ENST00000455895	BSDC1/PHC2
TNFRSF25	chr1	chr1:6524513:6524435:6523207:6523187:6522923	ENSG00000215788 A3SS: ENST00000480393, Exon 6(+:6523207:6522923)	A3SS	-	TNF receptor superfamily member 25	protein-coding gene	1p36.31	ENSG00000215788	ENST00000485036,ENST00000480393	ENST00000485036	ENST00000480393	APOPTOSIS GO;REGULATION OF PROGRAMMED CELL DEATH;REGULATION OF APOPTOSIS;POSITIVE REGULATION OF CELLULAR PROCESS;POSITIVE REGULATION OF BIOLOGICAL PROCESS;POSITIVE REGULATION OF DEVELOPMENTAL PROCESS;REGULATION OF DEVELOPMENTAL PROCESS;CELL DEVELOPMENT;SIGNAL TRANSDUCTION;CELL SURFACE RECEPTOR LINKED SIGNAL TRANSDUCTION GO 0007166;PROGRAMMED CELL DEATH;INDUCTION OF APOPTOSIS BY EXTRACELLULAR SIGN…	PLASMA MEMBRANE;PLASMA MEMBRANE PART;INTEGRAL TO PLASMA MEMBRANE;INTEGRAL TO MEMBRANE;MEMBRANE;MEMBRANE PART;INTRINSIC TO MEMBRANE;INTRINSIC TO PLASMA MEMBRANE	CYTOKINE BINDING;TRANSMEMBRANE RECEPTOR ACTIVITY;RECEPTOR ACTIVITY	hg19.100way.phastCons:(E)0.172;phastCons46way.placentalMammals:(E)0.202;phastCons46way.primates:(E)0.176;phastCons46way.vertebrate:(E)0.19			chr1:6522923,C>A/G/T;chr1:6522924,A>C/G/T;chr1:6522925,G>A/C/T;chr1:6523187,C>A/G/T;chr1:6523188,C>A/G/T;chr1:6523189,T>A/C/G;chr1:6523207,C>A/G/T;chr1:6523208,C>A/G/T;chr1:6523209,T>A/C/G;chr1:6524435,G>A/C/T;chr1:6524436,T>A/C/G;chr1:6524437,G>A/C/T;chr1:6524513,C>A/G/T;chr1:6524514,C>A/G/T;chr1:6524515,T>A/C/G							Chain,25-253,chr1:6522971-6525587	RBFOX2,1.005e-27,chr1:6523198-6523272,75;RBM15,8.885e-08,chr1:6523085-6523154,70	PRPF8,7.023e-10,chr1:6522892-6522950,59	brain:-0.403;thyroid:0.211;stomach:0.211;bonemarrow:-0.115;pancreas:0.5;skin:0.163;prostate:0.31;lung:0.121;colon:0.259;gallbladder:0.074;urinarybladder:0.26;liver:-0.5;testis:-0.076;kidney:-0.166;spleen:0.151;placenta:0.267;esophagus:0.234;endometrium:0.292;adrenal:-0.076;heart:0.195;fat:0.276;duodenum:-0.169
RIN2	chr20	chr20:19915743:19915843:19916083:19916251:19937259:19937451	ENSG00000132669 SE : Exon 3-Exon 4(+:19916083:19916251)	SE	+	Ras and Rab interactor 2	protein-coding gene	20p11.23	ENSG00000132669	ENST00000255006,ENST00000440354,ENST00000459721,ENST00000484638,ENST00000467569	ENST00000255006,ENST00000440354,ENST00000459721,ENST00000484638	ENST00000467569				hg19.100way.phastCons:(E)0.611/(I)0.055;phastCons46way.placentalMammals:(E)0.726/(I)0.042;phastCons46way.primates:(E)0.847/(I)0.082;phastCons46way.vertebrate:(E)0.674/(I)0.045			chr20:19915743,C>A/G/T;chr20:19915744,T>A/C/G;chr20:19915745,C>A/G/T;chr20:19915843,G>A/C/T;chr20:19915844,G>A/C/T;chr20:19915845,T>A/C/G;chr20:19916083,A>C/G/T;chr20:19916084,A>C/G/T;chr20:19916085,C>A/G/T;chr20:19937259,C>A/G/T;chr20:19937260,A>C/G/T;chr20:19937261,T>A/C/G;chr20:19937451,G>A/C/T;chr20:19937452,G>A/C/T;chr20:19937453,T>A/C/G									DGCR8,1.185e-07,chr20:19926943-19926986,44	stomach:-0.071;skin:-0.141;testis:-0.21;adrenal:-0.057
MICALL1	chr22	chr22:38323418:38323827:38323833:38327806:38327940	ENSG00000100139 A5SS: ENST00000454685, Exon 2(-:38323418:38323833)	A5SS	+	MICAL like 1	protein-coding gene	22q13.1	ENSG00000100139	ENST00000454685,ENST00000215957,ENST00000402631	ENST00000215957,ENST00000402631	ENST00000454685				hg19.100way.phastCons:(E)0.493/(I)0.058;phastCons46way.placentalMammals:(E)0.578/(I)0.045;phastCons46way.primates:(E)0.455/(I)0.071;phastCons46way.vertebrate:(E)0.556/(I)0.053		chr22:38323827,G>A	chr22:38323418,C>A/G/T;chr22:38323419,T>A/C/G;chr22:38323420,C>A/G/T;chr22:38323827,G>A/C/T;chr22:38323828,G>A/C/T;chr22:38323829,T>A/C/G;chr22:38323833,G>A/C/T;chr22:38323834,G>A/C/T;chr22:38323835,T>A/C/G;chr22:38327806,T>A/C/G;chr22:38327807,C>A/G/T;chr22:38327808,C>A/G/T;chr22:38327940,G>A/C/T;chr22:38327941,G>A/C/T;chr22:38327942,T>A/C/G							Chain,1-863,chr22:38302430-38336834	RBM15,5.438e-13,chr22:38323674-38323744,71	PRPF8,1.924e-11,chr22:38323804-38323864,61;SF3B4,4.120e-09,chr22:38327730-38327799,70	stomach:0.074;ovary:0.087;urinarybladder:0.051;liver:0.087;appendix:0.053
APOBEC3B	chr22	chr22:39382303:39382417:39385462:39385615:39387337:39387631	ENSG00000179750 SE: ENST00000335760, Exon 4-Exon 5(+:39385462:39385615)	SE	+	apolipoprotein B mRNA editing enzyme catalytic subunit 3B	protein-coding gene	22q13.1	ENSG00000179750	ENST00000335760,ENST00000333467,ENST00000402182	ENST00000335760	ENST00000333467,ENST00000402182				hg19.100way.phastCons:(E)0.388/(I)0.048;phastCons46way.placentalMammals:(E)0.13/(I)0.04;phastCons46way.primates:(E)0.074/(I)0.095;phastCons46way.vertebrate:(E)0.196/(I)0.142	rs200618891,chr22:39382418,G>A;rs61730556,chr22:39385463,T>C;rs150381715,chr22:39385616,G>T		chr22:39382303,A>C/G/T;chr22:39382304,A>C/G/T;chr22:39382305,T>A/C/G;chr22:39382417,G>A/C/T;chr22:39382418,G>A/C/T;chr22:39382419,T>A/C/G;chr22:39385462,A>C/G/T;chr22:39385463,T>A/C/G;chr22:39385464,A>C/G/T;chr22:39385615,G>A/C/T;chr22:39385616,G>A/C/T;chr22:39385617,T>A/C/G;chr22:39387337,G>A/C/T;chr22:39387338,C>A/G/T;chr22:39387339,T>A/C/G;chr22:39387631,G>A/C/T;chr22:39387632,G>A/C/T;chr22:39…							Chain,1-382,chr22:39378459-39388447;Phosphorylation site,191-191,chr22:39385463-39385465	FMR1,1.196e-09,chr22:39385510-39385606,97;IGF2BP1,6.470e-07,chr22:39387614-39387625,12;IGF2BP2,3.277e-08,chr22:39385537-39385590,54;PABPC1,9.330e-09,chr22:39387613-39387628,16	CHD4,3.860e-04,chr22:39387535-39387550,16;CREBBP,6.720e-06,chr22:39387597-39387608,12;CTCF,5.390e-08,chr22:39387613-39387625,13;DGCR8,2.451e-10,chr22:39386189-39386234,46;DNMT1,5.750e-08,chr22:39387613-39387625,13;KAT2B,3.880e-08,chr22:39387613-39387625,13;KDM1A,1.300e-05,chr22:39387613-39387625,13;SND1,1.609e-08,chr22:39382393-39382417,25;SND1,5.561e-08,chr22:39385461-39385475,15;YBX3,3.034e-12,…	pancreas:0.229
ODF3B	chr22	chr22:50969487:50969366:50969281:50969257:50969141	ENSG00000177989 A3SS : Exon 3(+:50969281:50969141)	A3SS	-	outer dense fiber of sperm tails 3B	protein-coding gene	22q13.33	ENSG00000177989	ENST00000329363,ENST00000401779,ENST00000403326,ENST00000405135,ENST00000428989,ENST00000468249	ENST00000329363,ENST00000401779,ENST00000403326,ENST00000405135,ENST00000428989	ENST00000468249			TRANSFERASE ACTIVITY TRANSFERRING HEXOSYL GROUPS;TRANSFERASE ACTIVITY TRANSFERRING GLYCOSYL GROUPS	hg19.100way.phastCons:(E)0.231;phastCons46way.placentalMammals:(E)0.237;phastCons46way.primates:(E)0.206;phastCons46way.vertebrate:(E)0.249	rs201117478,chr22:50969367,T>G	chr22:50969367,T>G	chr22:50969141,C>A/G/T;chr22:50969142,T>A/C/G;chr22:50969143,G>A/C/T;chr22:50969257,C>A/G/T;chr22:50969258,C>A/G/T;chr22:50969259,T>A/C/G;chr22:50969281,T>A/C/G;chr22:50969282,C>A/G/T;chr22:50969283,T>A/C/G;chr22:50969366,C>A/G/T;chr22:50969367,T>A/C/G;chr22:50969368,T>A/C/G;chr22:50969487,C>A/G/T;chr22:50969488,C>A/G/T;chr22:50969489,T>A/C/G				chr22:50969260			Chain,1-253,chr22:50968912-50970506		CSTF2T,2.438e-07,chr22:50969205-50969253,49;GRWD1,3.463e-11,chr22:50969258-50969288,31;GRWD1,3.890e-10,chr22:50969365-50969400,36;UCHL5,4.912e-07,chr22:50969255-50969284,30;UCHL5,3.115e-09,chr22:50969359-50969416,58	pancreas:0.054
ACTR3	chr2	chr2:114670749:114670804:114684922:114685032:114688878:114688973	ENSG00000115091 SE: ENST00000415792, Exon 2-Exon 3(+:114684922:114685032)	SE	+	ARP3 actin related protein 3 homolog	protein-coding gene	2q14.1	ENSG00000115091	ENST00000415792,ENST00000446821,ENST00000536059	ENST00000415792	ENST00000446821,ENST00000536059		ORGANELLE PART;PROTEIN COMPLEX;MACROMOLECULAR COMPLEX;INTRACELLULAR ORGANELLE PART;INTRACELLULAR NON MEMBRANE BOUND ORGANELLE;ACTIN CYTOSKELETON;CYTOSKELETON;CYTOSKELETAL PART;NON MEMBRANE BOUND ORGANELLE		hg19.100way.phastCons:(E)0.934/(I)0.116;phastCons46way.placentalMammals:(E)0.991/(I)0.081;phastCons46way.primates:(E)0.981/(I)0.117;phastCons46way.vertebrate:(E)0.988/(I)0.097			chr2:114670749,G>A/C/T;chr2:114670750,T>A/C/G;chr2:114670751,A>C/G/T;chr2:114670804,T>A/C/G;chr2:114670805,G>A/C/T;chr2:114670806,T>A/C/G;chr2:114684922,T>A/C/G;chr2:114684923,G>A/C/T;chr2:114684924,G>A/C/T;chr2:114685032,G>A/C/T;chr2:114685033,G>A/C/T;chr2:114685034,T>A/C/G;chr2:114688878,A>C/G/T;chr2:114688879,C>A/G/T;chr2:114688880,T>A/C/G;chr2:114688973,G>A/C/T;chr2:114688974,G>A/C/T;chr2:114…			chr2:114684944				Chain,2-418,chr2:114647860-114715029;Phosphorylation site,100-100,chr2:114684994-114684996;Phosphorylation site,109-109,chr2:114685021-114685023;Ubiquitination site,99-99,chr2:114684991-114684993	FXR1,5.712e-34,chr2:114670763-114670806,44;FXR1,2.715e-41,chr2:114674567-114674586,20;FXR1,2.502e-44,chr2:114688877-114688974,98;FXR2,5.582e-32,chr2:114670746-114670796,51;HNRNPM,2.433e-31,chr2:114679234-114679302,69;HNRNPM,8.248e-39,chr2:114680049-114680131,83;HNRNPU,3.355e-32,chr2:114688876-114688931,56;IGF2BP1,1.000e-45,chr2:114674460-114674555,96;IGF2BP1,1.000e-45,chr2:114684921-114685030,110…	BUD13,1.091e-32,chr2:114670747-114670806,60;BUD13,2.635e-43,chr2:114684914-114684967,54;BUD13,2.635e-43,chr2:114684990-114685047,58;BUD13,8.823e-39,chr2:114688871-114688987,117;CHD1,1.000e-45,chr2:114688880-114688906,27;CHD1,1.000e-45,chr2:114688914-114688926,13;DDX3X,1.651e-49,chr2:114670748-114670805,58;DDX3X,1.018e-35,chr2:114674460-114674586,127;DNMT1,1.000e-45,chr2:114670748-114670804,57;DNM…
AHSA2	chr2	chr2:61412637:61412753:61413581:61413632	ENSG00000173209 RI: chr2:61412637:61412753:61413581:61413632	RI	+	activator of HSP90 ATPase homolog 2	protein-coding gene	2p15	ENSG00000173209	ENST00000471542,ENST00000484217,ENST00000357022,ENST00000394457,ENST00000493628	ENST00000471542,ENST00000484217	ENST00000471542,ENST00000484217				hg19.100way.phastCons:(E)0.288;phastCons46way.placentalMammals:(E)0.3;phastCons46way.primates:(E)0.378;phastCons46way.vertebrate:(E)0.281			chr2:61412637,G>A/C/T;chr2:61412638,T>A/C/G;chr2:61412639,T>A/C/G;chr2:61412753,G>A/C/T;chr2:61412754,G>A/C/T;chr2:61412755,T>A/C/G;chr2:61413580,G>A/C/T;chr2:61413581,T>A/C/G;chr2:61413582,T>A/C/G;chr2:61413632,G>A/C/T;chr2:61413633,G>A/C/T;chr2:61413634,T>A/C/G								HNRNPA1,3.713e-43,chr2:61412869-61412940,72;HNRNPUL1,8.006e-43,chr2:61413282-61413348,67;KHSRP,9.925e-121,chr2:61412826-61413048,223;KHSRP,1.887e-104,chr2:61413070-61413151,82;KHSRP,1.581e-30,chr2:61413225-61413263,39;KHSRP,1.669e-179,chr2:61413271-61413467,197;QKI,2.123e-153,chr2:61413290-61413352,63;RBFOX2,1.276e-29,chr2:61413592-61413632,41;SRSF1,1.750e-33,chr2:61412653-61412687,35;SRSF1,1.368…	AGGF1,4.368e-79,chr2:61413583-61413633,51;BUD13,4.621e-32,chr2:61412633-61412651,19;BUD13,1.712e-31,chr2:61413584-61413632,49;CDC40,2.073e-28,chr2:61413089-61413219,131;EFTUD2,1.592e-57,chr2:61412838-61412915,78;EIF3D,3.874e-31,chr2:61412851-61412932,82;FUBP3,5.113e-38,chr2:61413070-61413121,52;GRWD1,1.247e-167,chr2:61412636-61412783,148;GRWD1,7.925e-42,chr2:61412865-61412876,12;GRWD1,4.251e-172,…	brain:0.247;thyroid:-0.05;stomach:0.073;bonemarrow:0.086;pancreas:0.121;skin:-0.08;smallintestine:0.151;ovary:0.44;prostate:0.113;lung:0.191;colon:0.127;gallbladder:0.131;urinarybladder:0.066;liver:0.327;appendix:0.098;testis:0.215;kidney:0.225;spleen:0.056;esophagus:-0.146;endometrium:0.067;fat:0.101;duodenum:0.268	ENST00000357022;ENST00000394457	HSP90AA1/AHSA2/MEOX2;HSP90AA1/AHSA2/MEOX2
TPRA1	chr3	chr3:127294893:127294783:127294652:127294592:127294348:127294246	ENSG00000163870 SE : Exon 7(-)	SE	-	transmembrane protein adipocyte associated 1	protein-coding gene	3q21.3	ENSG00000163870	ENST00000393400,ENST00000355552,ENST00000450633,ENST00000489960	ENST00000393400	ENST00000355552,ENST00000450633,ENST00000489960	LIPID METABOLIC PROCESS;AGING	INTEGRAL TO MEMBRANE;MEMBRANE;MEMBRANE PART;INTRINSIC TO MEMBRANE	G PROTEIN COUPLED RECEPTOR ACTIVITY;RECEPTOR ACTIVITY;TRANSMEMBRANE RECEPTOR ACTIVITY	hg19.100way.phastCons:(E)0.492/(I)0.121;phastCons46way.placentalMammals:(E)0.522/(I)0.119;phastCons46way.primates:(E)0.488/(I)0.306;phastCons46way.vertebrate:(E)0.471/(I)0.151			chr3:127294246,C>A/G/T;chr3:127294247,A>C/G/T;chr3:127294248,G>A/C/T;chr3:127294348,G>A/C/T;chr3:127294349,C>A/G/T;chr3:127294350,T>A/C/G;chr3:127294592,A>C/G/T;chr3:127294593,A>C/G/T;chr3:127294594,G>A/C/T;chr3:127294652,C>A/G/T;chr3:127294653,C>A/G/T;chr3:127294654,T>A/C/G;chr3:127294783,C>A/G/T;chr3:127294784,A>C/G/T;chr3:127294785,G>A/C/T;chr3:127294893,C>A/G/T;chr3:127294894,C>A/G/T;chr3:127…						ENST00000296210,PF10160,Predicted membrane protein,40-204,chr3:127294108-127298870;ENST00000355552,PF10160,Predicted membrane protein,40-312,chr3:127292552-127298870;ENST00000489960,PF10160,Predicted membrane protein,40-312,chr3:127292552-127298870;ENST00000450633,PF10160,Predicted membrane protein,40-312,chr3:127292552-127298870;ENST00000393400,PF10160,Predicted membrane protein,40-212,chr3:1272…	Chain,1-373,chr3:127292367-127298989	IGF2BP2,1.343e-08,chr3:127294858-127294897,40;RBFOX2,3.093e-13,chr3:127294402-127294421,20;RBFOX2,1.125e-12,chr3:127294636-127294706,71;RBM22,8.781e-10,chr3:127294689-127294770,82;SRSF1,1.025e-08,chr3:127294539-127294609,71;U2AF1,1.669e-08,chr3:127294862-127294903,42;U2AF2,4.835e-09,chr3:127294871-127294909,39	AGGF1,6.865e-11,chr3:127294409-127294447,39;AKAP8L,4.923e-11,chr3:127294654-127294706,53;BUD13,2.239e-08,chr3:127294356-127294409,54;BUD13,1.530e-22,chr3:127294374-127294455,82;BUD13,5.867e-07,chr3:127294678-127294718,41;BUD13,3.254e-09,chr3:127294686-127294733,48;BUD13,2.520e-10,chr3:127294874-127294904,31;CDC40,8.984e-10,chr3:127294879-127294925,47;DDX24,1.738e-08,chr3:127294334-127294397,64;DR…	brain:-0.064;bonemarrow:0.111;pancreas:-0.095;skin:-0.066;smallintestine:-0.083;lung:-0.054;colon:-0.054;liver:-0.06;kidney:-0.099;heart:-0.061;duodenum:-0.081
NBEAL2	chr3	chr3:47045985:47046080:47046462:47046586:47046671:47046811	ENSG00000160796 SE : Exon 39(-)	SE	+	neurobeachin like 2	protein-coding gene	3p21.31	ENSG00000160796	ENST00000441027,ENST00000292309,ENST00000383740,ENST00000416683,ENST00000443829,ENST00000450053	ENST00000441027	ENST00000292309,ENST00000383740,ENST00000416683,ENST00000443829,ENST00000450053				hg19.100way.phastCons:(E)0.502/(I)0.257;phastCons46way.placentalMammals:(E)0.494/(I)0.242;phastCons46way.primates:(E)0.526/(I)0.223;phastCons46way.vertebrate:(E)0.456/(I)0.208			chr3:47045985,A>C/G/T;chr3:47045986,A>C/G/T;chr3:47045987,A>C/G/T;chr3:47046080,G>A/C/T;chr3:47046081,G>A/C/T;chr3:47046082,T>A/C/G;chr3:47046462,T>A/C/G;chr3:47046463,T>A/C/G;chr3:47046464,C>A/G/T;chr3:47046586,A>C/G/T;chr3:47046587,G>A/C/T;chr3:47046588,T>A/C/G;chr3:47046671,G>A/C/T;chr3:47046672,T>A/C/G;chr3:47046673,A>C/G/T;chr3:47046811,G>A/C/T;chr3:47046812,G>A/C/T;chr3:47046813,T>A/C/G							Chain,1-2754,chr3:47021352-47050807;Ubiquitination site,2124-2124,chr3:47046537-47046539;Ubiquitination site,2132-2132,chr3:47046561-47046563;Ubiquitination site,2140-2140,chr3:47046585-47046671	HNRNPK,9.033e-22,chr3:47046088-47046171,84;HNRNPK,2.366e-25,chr3:47046115-47046189,75;HNRNPK,7.489e-44,chr3:47046213-47046283,71;HNRNPK,9.320e-110,chr3:47046215-47046378,164;HNRNPK,7.403e-16,chr3:47046306-47046365,60;HNRNPM,1.985e-16,chr3:47046344-47046451,108;PCBP2,2.936e-18,chr3:47046246-47046289,44;RBFOX2,7.589e-15,chr3:47046098-47046155,58;RBFOX2,3.157e-16,chr3:47046222-47046287,66;RBFOX2,2.0…	AKAP8L,2.030e-18,chr3:47046329-47046413,85;BUD13,4.731e-31,chr3:47046067-47046174,108;BUD13,1.120e-16,chr3:47046245-47046282,38;BUD13,1.201e-27,chr3:47046433-47046495,63;BUD13,6.424e-18,chr3:47046535-47046575,41;BUD13,7.242e-19,chr3:47046684-47046719,36;BUD13,4.656e-16,chr3:47046777-47046793,17;DDX24,7.941e-25,chr3:47046449-47046495,47;DDX24,7.611e-14,chr3:47046569-47046581,13;DDX24,8.647e-21,chr…	brain:0.083;adrenal:0.057
KLHL2	chr4	chr4:166141086:166141211:166149959:166150065:166159930:166160051	ENSG00000109466 SE: chr4:166141086:166141211:166149959:166150065:166159930:166160051	SE	+	kelch like family member 2	protein-coding gene	4q32.3	ENSG00000109466	ENST00000506824,ENST00000538127,ENST00000226725,ENST00000509704,ENST00000514860	ENST00000506824,ENST00000538127	ENST00000226725,ENST00000509704,ENST00000514860	PROTEIN LOCALIZATION;PROTEIN TRANSPORT;CELLULAR LOCALIZATION;TRANSPORT;MACROMOLECULE LOCALIZATION;ESTABLISHMENT OF CELLULAR LOCALIZATION;INTRACELLULAR PROTEIN TRANSPORT;INTRACELLULAR TRANSPORT;ESTABLISHMENT OF LOCALIZATION;ESTABLISHMENT OF PROTEIN LOCALIZATION	INTRACELLULAR NON MEMBRANE BOUND ORGANELLE;ACTIN CYTOSKELETON;CYTOSKELETON;NON MEMBRANE BOUND ORGANELLE		hg19.100way.phastCons:(E)0.663/(I)0.105;phastCons46way.placentalMammals:(E)0.722/(I)0.075;phastCons46way.primates:(E)0.656/(I)0.132;phastCons46way.vertebrate:(E)0.684/(I)0.094	rs202185247,chr4:166141086,A>G	chr4:166150067,T>C	chr4:166141086,A>C/G/T;chr4:166141087,T>A/C/G;chr4:166141088,G>A/C/T;chr4:166141211,G>A/C/T;chr4:166141212,G>A/C/T;chr4:166141213,T>A/C/G;chr4:166149959,T>A/C/G;chr4:166149960,C>A/G/T;chr4:166149961,A>C/G/T;chr4:166150065,G>A/C/T;chr4:166150066,G>A/C/T;chr4:166150067,T>A/C/G;chr4:166159930,G>A/C/T;chr4:166159931,T>A/C/G;chr4:166159932,G>A/C/T;chr4:166160051,G>A/C/T;chr4:166160052,G>A/C/T;chr4:166…						ENST00000511305,PF00651,BTB/POZ domain,92-143,chr4:166149960-166159979;ENST00000511305,PF13900,Putative domain of unknown function,57-95,chr4:166145106-166149971;ENST00000514860,PF00651,BTB/POZ domain,50-156,chr4:166141195-166184423;ENST00000509704,PF00651,BTB/POZ domain,8-114,chr4:166141195-166184423;ENST00000226725,PF00651,BTB/POZ domain,46-152,chr4:166141195-166184423	Chain,1-593,chr4:166129029-166243209	U2AF2,1.763e-08,chr4:166141075-166141123,49	GRWD1,2.600e-08,chr4:166160023-166160041,19;HDAC1,1.890e-07,chr4:166153178-166153189,12;PPIG,1.676e-08,chr4:166160009-166160052,44	stomach:0.117;pancreas:-0.071;prostate:-0.071;lung:0.131;liver:0.094;appendix:0.085;placenta:-0.061;endometrium:-0.057;heart:0.103;fat:0.063	ENST00000538127	WNK1/UBE2C/UBE2D1/KLHL2/WNK2/SDCBP/BCAM/CUL3/TXNDC12/TNPO2/WNK4/ACTC1/TMA16/KLHL12/KEAP1/Dctn2/ZNF114/CCDC43/NACC1
CSNK1G3	chr5	chr5:122927013:122927108:122930733:122930828:122940418:122940524	ENSG00000151292 SE: chr5:122927013:122927108:122930733:122930828:122940418:122940524	SE	+	casein kinase 1 gamma 3	protein-coding gene	5q23.2	ENSG00000151292	ENST00000345990,ENST00000510842,ENST00000511130,ENST00000512718,ENST00000515322,ENST00000521364,ENST00000360683,ENST00000361991,ENST00000395411,ENST00000395412	ENST00000345990,ENST00000510842,ENST00000511130,ENST00000512718,ENST00000515322,ENST00000521364	ENST00000360683,ENST00000361991,ENST00000395411,ENST00000395412	CELLULAR MACROMOLECULE METABOLIC PROCESS;PROTEIN MODIFICATION PROCESS;PROTEIN METABOLIC PROCESS;BIOPOLYMER MODIFICATION;CELLULAR PROTEIN METABOLIC PROCESS;SIGNAL TRANSDUCTION;BIOPOLYMER METABOLIC PROCESS			hg19.100way.phastCons:(E)0.892/(I)0.106;phastCons46way.placentalMammals:(E)0.971/(I)0.079;phastCons46way.primates:(E)0.949/(I)0.159;phastCons46way.vertebrate:(E)0.953/(I)0.092	rs143075842,chr5:122930734,C>T		chr5:122927013,C>A/G/T;chr5:122927014,C>A/G/T;chr5:122927015,T>A/C/G;chr5:122927108,G>A/C/T;chr5:122927109,G>A/C/T;chr5:122927110,T>A/C/G;chr5:122930733,T>A/C/G;chr5:122930734,C>A/G/T;chr5:122930735,G>A/C/T;chr5:122930828,G>A/C/T;chr5:122930829,G>A/C/T;chr5:122930830,T>A/C/G;chr5:122940418,G>A/C/T;chr5:122940419,T>A/C/G;chr5:122940420,T>A/C/G;chr5:122940524,A>C/G/T;chr5:122940525,G>A/C/T;chr5:122…						ENST00000345990,PF12605,Casein kinase 1 gamma C terminal,360-385,chr5:122927100-122940486;ENST00000395412,PF12605,Casein kinase 1 gamma C terminal,328-417,chr5:122926244-122940486;ENST00000360683,PF12605,Casein kinase 1 gamma C terminal,328-417,chr5:122926244-122940486;ENST00000361991,PF12605,Casein kinase 1 gamma C terminal,328-417,chr5:122926244-122940486;ENST00000395411,PF12605,Casein kinase 1…	Chain,1-447,chr5:122881358-122950087;Phosphorylation site,392-392,chr5:122930820-122930822	HNRNPA1,2.184e-11,chr5:122936029-122936075,47;IGF2BP1,2.237e-11,chr5:122940417-122940509,93;IGF2BP1,9.260e-04,chr5:122940500-122940511,12	KDM1A,2.290e-05,chr5:122940470-122940485,16	brain:-0.218;ovary:-0.062;lung:-0.088;gallbladder:-0.074;urinarybladder:-0.072;liver:-0.175;testis:-0.092;spleen:-0.056;placenta:-0.106;endometrium:-0.137;heart:-0.443;fat:-0.083	ENST00000360683	NSF/UBC/PPP1R14A
BRD8	chr5	chr5:137513356:137513260:137508515:137508409:137507823:137507754	ENSG00000112983 SE : Exon 2-Exon 3(+:137508515:137508409)	SE	-	bromodomain containing 8	protein-coding gene	5q31.2	ENSG00000112983	ENST00000230901,ENST00000254900,ENST00000402931,ENST00000411594,ENST00000418329,ENST00000425764,ENST00000432618,ENST00000441656,ENST00000454473,ENST00000515254,ENST00000450756	ENST00000230901,ENST00000254900,ENST00000402931,ENST00000411594,ENST00000418329,ENST00000425764,ENST00000432618,ENST00000441656,ENST00000454473,ENST00000515254	ENST00000450756	REGULATION OF TRANSCRIPTIONDNA DEPENDENT;TRANSCRIPTION;REGULATION OF METABOLIC PROCESS;REGULATION OF NUCLEOBASENUCLEOSIDENUCLEOTIDE AND NUCLEIC ACID METABOLIC PROCESS;REGULATION OF RNA METABOLIC PROCESS;TRANSCRIPTION FROM RNA POLYMERASE II PROMOTER;REGULATION OF TRANSCRIPTION;REGULATION OF GENE EXPRESSION;REGULATION OF CELLULAR METABOLIC PROCESS;REGULATION OF TRANSCRIPTION FROM RNA POLYMERASE II …		TRANSCRIPTION COFACTOR ACTIVITY;TRANSCRIPTION FACTOR BINDING;RECEPTOR ACTIVITY;TRANSCRIPTION ACTIVATOR ACTIVITY;TRANSCRIPTION COACTIVATOR ACTIVITY;LIGAND DEPENDENT NUCLEAR RECEPTOR ACTIVITY;RNA POLYMERASE II TRANSCRIPTION FACTOR ACTIVITY;SPECIFIC RNA POLYMERASE II TRANSCRIPTION FACTOR ACTIVITY	hg19.100way.phastCons:(E)0.343/(I)0.089;phastCons46way.placentalMammals:(E)0.195/(I)0.124;phastCons46way.primates:(E)0.27/(I)0.135;phastCons46way.vertebrate:(E)0.604/(I)0.297	rs377540063,chr5:137513261,A>C;rs371154747,chr5:137513262,A>G;rs111613935,chr5:137513357,C>T		chr5:137507754,T>A/C/G;chr5:137507755,T>A/C/G;chr5:137507756,T>A/C/G;chr5:137507823,C>A/G/T;chr5:137507824,C>A/G/T;chr5:137507825,T>A/C/G;chr5:137513260,C>A/G/T;chr5:137513261,A>C/G/T;chr5:137513262,A>C/G/T;chr5:137513356,T>A/C/G;chr5:137513357,C>A/G/T;chr5:137513358,T>A/C/G		RepeatMasker,SINE,chr5:137508253-137508564				ENST00000430331,PF13900,Putative domain of unknown function,45-61,chr5:137508476-137508522	Chain,1-1235,chr5:137475766-137514303	FMR1,8.845e-07,chr5:137513316-137513356,41;FXR2,3.063e-09,chr5:137513306-137513357,52;RBFOX2,7.173e-07,chr5:137513259-137513278,20;SRSF1,9.581e-10,chr5:137507782-137507804,23;SRSF1,1.014e-11,chr5:137513335-137513357,23;TIA1,1.753e-09,chr5:137508292-137508351,60;U2AF1,4.479e-08,chr5:137513322-137513360,39;U2AF2,1.003e-09,chr5:137507780-137507817,38;U2AF2,7.085e-10,chr5:137508308-137508354,47;U2AF2…	ADAR,3.090e-04,chr5:137509592-137509605,14;BUD13,1.734e-40,chr5:137507768-137507821,54;BUD13,1.204e-13,chr5:137507797-137507833,37;BUD13,1.678e-09,chr5:137512735-137512779,45;BUD13,1.208e-23,chr5:137513336-137513361,26;CBX3,2.140e-07,chr5:137507756-137507771,16;CHD4,5.810e-05,chr5:137513263-137513276,14;CREBBP,1.300e-11,chr5:137507755-137507771,17;CREBBP,3.920e-05,chr5:137513261-137513274,14;DDX2…	bonemarrow:-0.075	ENST00000230901	FSD2/MIS18A
BRD8	chr5	chr5:137513356:137513260:137508540:137508409:137507823:137507754	ENSG00000112983 SE : Exon 2-Exon 3(+:137508540:137508409)	SE	-	bromodomain containing 8	protein-coding gene	5q31.2	ENSG00000112983	ENST00000230901,ENST00000254900,ENST00000402931,ENST00000411594,ENST00000418329,ENST00000425764,ENST00000432618,ENST00000441656,ENST00000454473,ENST00000515254,ENST00000430331	ENST00000230901,ENST00000254900,ENST00000402931,ENST00000411594,ENST00000418329,ENST00000425764,ENST00000432618,ENST00000441656,ENST00000454473,ENST00000515254	ENST00000430331	REGULATION OF TRANSCRIPTIONDNA DEPENDENT;TRANSCRIPTION;REGULATION OF METABOLIC PROCESS;REGULATION OF NUCLEOBASENUCLEOSIDENUCLEOTIDE AND NUCLEIC ACID METABOLIC PROCESS;REGULATION OF RNA METABOLIC PROCESS;TRANSCRIPTION FROM RNA POLYMERASE II PROMOTER;REGULATION OF TRANSCRIPTION;REGULATION OF GENE EXPRESSION;REGULATION OF CELLULAR METABOLIC PROCESS;REGULATION OF TRANSCRIPTION FROM RNA POLYMERASE II …		TRANSCRIPTION COFACTOR ACTIVITY;TRANSCRIPTION FACTOR BINDING;RECEPTOR ACTIVITY;TRANSCRIPTION ACTIVATOR ACTIVITY;TRANSCRIPTION COACTIVATOR ACTIVITY;LIGAND DEPENDENT NUCLEAR RECEPTOR ACTIVITY;RNA POLYMERASE II TRANSCRIPTION FACTOR ACTIVITY;SPECIFIC RNA POLYMERASE II TRANSCRIPTION FACTOR ACTIVITY	hg19.100way.phastCons:(E)0.343/(I)0.089;phastCons46way.placentalMammals:(E)0.195/(I)0.124;phastCons46way.primates:(E)0.27/(I)0.135;phastCons46way.vertebrate:(E)0.604/(I)0.297	rs377540063,chr5:137513261,A>C;rs371154747,chr5:137513262,A>G;rs111613935,chr5:137513357,C>T		chr5:137507754,T>A/C/G;chr5:137507755,T>A/C/G;chr5:137507756,T>A/C/G;chr5:137507823,C>A/G/T;chr5:137507824,C>A/G/T;chr5:137507825,T>A/C/G;chr5:137513260,C>A/G/T;chr5:137513261,A>C/G/T;chr5:137513262,A>C/G/T;chr5:137513356,T>A/C/G;chr5:137513357,C>A/G/T;chr5:137513358,T>A/C/G		RepeatMasker,SINE,chr5:137508253-137508564				ENST00000430331,PF13900,Putative domain of unknown function,45-61,chr5:137508476-137508522	Chain,1-1235,chr5:137475766-137514303	FMR1,8.845e-07,chr5:137513316-137513356,41;FXR2,3.063e-09,chr5:137513306-137513357,52;RBFOX2,7.173e-07,chr5:137513259-137513278,20;SRSF1,9.581e-10,chr5:137507782-137507804,23;SRSF1,1.014e-11,chr5:137513335-137513357,23;TIA1,1.753e-09,chr5:137508292-137508351,60;U2AF1,4.479e-08,chr5:137513322-137513360,39;U2AF2,1.003e-09,chr5:137507780-137507817,38;U2AF2,7.085e-10,chr5:137508308-137508354,47;U2AF2…	ADAR,3.090e-04,chr5:137509592-137509605,14;BUD13,1.734e-40,chr5:137507768-137507821,54;BUD13,1.204e-13,chr5:137507797-137507833,37;BUD13,1.678e-09,chr5:137512735-137512779,45;BUD13,1.208e-23,chr5:137513336-137513361,26;CBX3,2.140e-07,chr5:137507756-137507771,16;CHD4,5.810e-05,chr5:137513263-137513276,14;CREBBP,1.300e-11,chr5:137507755-137507771,17;CREBBP,3.920e-05,chr5:137513261-137513274,14;DDX2…	bonemarrow:-0.081	ENST00000230901	FSD2/MIS18A
TMEM173	chr5	chr5:138861289:138860744:138860483:138860375	ENSG00000184584 RI : Exon 3(-:138860744-138860483)	RI	-	transmembrane protein 173	protein-coding gene	5q31.2	ENSG00000184584	ENST00000507297,ENST00000511850,ENST00000514119	ENST00000507297	ENST00000507297				hg19.100way.phastCons:(E)0.341;phastCons46way.placentalMammals:(E)0.306;phastCons46way.primates:(E)0.142;phastCons46way.vertebrate:(E)0.333			chr5:138860375,C>A/G/T;chr5:138860376,T>A/C/G;chr5:138860377,G>A/C/T;chr5:138860482,C>A/G/T;chr5:138860483,C>A/G/T;chr5:138860484,C>A/G/T;chr5:138860744,C>A/G/T;chr5:138860745,T>A/C/G;chr5:138860746,T>A/C/G;chr5:138861289,T>A/C/G;chr5:138861290,C>A/G/T;chr5:138861291,T>A/C/G						ENST00000510817,PF15009,Transmembrane protein 173,45-252,chr5:138857860-138861155;ENST00000330794,PF15009,Transmembrane protein 173,45-337,chr5:138855977-138861155	Chain,1-379,chr5:138855849-138861289	IGF2BP2,8.990e-15,chr5:138860778-138860826,49;PTBP1,1.933e-08,chr5:138860885-138860960,76;RBM15,9.254e-08,chr5:138860895-138860973,79;SRSF1,2.950e-07,chr5:138860365-138860432,68;SRSF1,7.021e-10,chr5:138860859-138860921,63;SRSF7,1.216e-08,chr5:138860743-138860893,151;TIA1,6.347e-08,chr5:138860788-138860836,49;U2AF2,8.478e-09,chr5:138860887-138860962,76	BUD13,7.319e-09,chr5:138860901-138860958,58;CPSF6,9.034e-07,chr5:138860872-138860967,96;CTCF,5.560e-04,chr5:138860381-138860392,12;LIN28B,1.068e-11,chr5:138860373-138860441,69;PRPF8,2.330e-09,chr5:138860324-138860381,58;PRPF8,3.457e-27,chr5:138860336-138860388,53;PRPF8,8.922e-15,chr5:138860442-138860517,76;PRPF8,4.132e-19,chr5:138860684-138860787,104;PRPF8,3.285e-13,chr5:138860907-138860964,58;PR…
RICTOR	chr5	chr5:38946654:38946570:38945826:38945712:38945593	ENSG00000164327 A3SS : Exon 34(-:38945712:38945593)	A3SS	-	RPTOR independent companion of MTOR complex 2	protein-coding gene	5p13.1	ENSG00000164327	ENST00000296782,ENST00000357387,ENST00000511516	ENST00000296782,ENST00000357387	ENST00000511516	INTRACELLULAR SIGNALING CASCADE;CYTOSKELETON ORGANIZATION AND BIOGENESIS;EMBRYONIC DEVELOPMENT;PROTEIN KINASE CASCADE;ACTIN CYTOSKELETON ORGANIZATION AND BIOGENESIS;MULTICELLULAR ORGANISMAL DEVELOPMENT;REGULATION OF SIGNAL TRANSDUCTION;ACTIN FILAMENT BASED PROCESS;ORGANELLE ORGANIZATION AND BIOGENESIS;SIGNAL TRANSDUCTION	PROTEIN COMPLEX;MACROMOLECULAR COMPLEX		hg19.100way.phastCons:(E)0.465/(I)0.101;phastCons46way.placentalMammals:(E)0.521/(I)0.082;phastCons46way.primates:(E)0.609/(I)0.119;phastCons46way.vertebrate:(E)0.48/(I)0.081		chr5:38945713,C>T	chr5:38945593,C>A/G/T;chr5:38945594,T>A/C/G;chr5:38945595,G>A/C/T;chr5:38945712,T>A/C/G;chr5:38945713,C>A/G/T;chr5:38945714,T>A/C/G;chr5:38945826,C>A/G/T;chr5:38945827,C>A/G/T;chr5:38945828,T>A/C/G;chr5:38946570,C>A/G/T;chr5:38946571,T>A/C/G;chr5:38946572,C>A/G/T;chr5:38946654,C>A/G/T;chr5:38946655,C>A/G/T;chr5:38946656,T>A/C/G							Chain,1-1708,chr5:38942409-39074479;Phosphorylation site,1470-1470,chr5:38945816-38945818;Phosphorylation site,1472-1472,chr5:38945810-38945812;Phosphorylation site,1479-1479,chr5:38945789-38945791;Ubiquitination site,1477-1477,chr5:38945795-38945797	FXR1,4.972e-15,chr5:38945798-38945826,29;KHSRP,2.423e-07,chr5:38945903-38945937,35;KHSRP,1.862e-11,chr5:38946064-38946128,65;KHSRP,1.862e-11,chr5:38946228-38946248,21;RBM15,3.576e-09,chr5:38945669-38945712,44;RBM15,1.543e-07,chr5:38945750-38945787,38;RBM15,6.336e-09,chr5:38946613-38946641,29;SRSF1,6.839e-08,chr5:38945595-38945673,79;SRSF1,3.813e-11,chr5:38945806-38945827,22;SRSF1,1.334e-12,chr5:3…	AGGF1,5.432e-07,chr5:38945751-38945786,36;BUD13,1.050e-12,chr5:38945680-38945714,35;BUD13,5.655e-09,chr5:38945754-38945771,18;BUD13,3.073e-10,chr5:38945804-38945818,15;BUD13,7.785e-20,chr5:38946579-38946649,71;CBX3phospho,2.730e-06,chr5:38945808-38945823,16;GRWD1,4.957e-11,chr5:38945612-38945646,35;HLTF,1.772e-20,chr5:38945600-38945647,48;HLTF,1.772e-20,chr5:38945655-38945722,68;MTPAP,2.265e-07,c…	bonemarrow:0.072;pancreas:-0.054;liver:-0.054;kidney:-0.054;esophagus:0.061;adrenal:-0.054;fat:0.156;duodenum:0.064
ZNF76	chr6	chr6:35253905:35253985:35254099:35254176	ENSG00000065029 RI : Exon 3-Exon 4	RI	+	zinc finger protein 76	protein-coding gene	6p21.31	ENSG00000065029	ENST00000460229,ENST00000229405,ENST00000339411,ENST00000373953,ENST00000469195,ENST00000486891,ENST00000491400	ENST00000460229	ENST00000460229	TRANSCRIPTION FROM RNA POLYMERASE II PROMOTER;TRANSCRIPTION FROM RNA POLYMERASE III PROMOTER;REGULATION OF RNA METABOLIC PROCESS;REGULATION OF NUCLEOBASENUCLEOSIDENUCLEOTIDE AND NUCLEIC ACID METABOLIC PROCESS;REGULATION OF METABOLIC PROCESS;TRANSCRIPTION;REGULATION OF TRANSCRIPTIONDNA DEPENDENT;REGULATION OF GENE EXPRESSION;REGULATION OF CELLULAR METABOLIC PROCESS;REGULATION OF TRANSCRIPTION FROM…			hg19.100way.phastCons:(E)0.299;phastCons46way.placentalMammals:(E)0.295;phastCons46way.primates:(E)0.317;phastCons46way.vertebrate:(E)0.261	rs202230751,chr6:35254176,G>A		chr6:35253905,G>A/C/T;chr6:35253906,A>C/G/T;chr6:35253907,G>A/C/T;chr6:35253985,G>A/C/T;chr6:35253986,G>A/C/T;chr6:35253987,T>A/C/G;chr6:35254098,G>A/C/T;chr6:35254099,A>C/G/T;chr6:35254100,A>C/G/T;chr6:35254176,G>A/C/T;chr6:35254177,G>A/C/T;chr6:35254178,T>A/C/G							Chain,1-570,chr6:35248929-35263022	SRSF1,4.476e-07,chr6:35253913-35253963,51;SRSF1,1.777e-08,chr6:35254094-35254170,77	BUD13,1.224e-15,chr6:35253889-35253980,92;BUD13,3.348e-14,chr6:35253900-35253951,52;BUD13,3.060e-08,chr6:35254118-35254176,59;GRWD1,1.776e-16,chr6:35253919-35253970,52;GRWD1,2.629e-17,chr6:35254102-35254170,69;PPIG,1.385e-14,chr6:35253903-35253990,88;PRPF8,6.349e-09,chr6:35253984-35254011,28;UCHL5,8.837e-15,chr6:35253912-35253966,55;UCHL5,2.256e-08,chr6:35253927-35253970,44;UCHL5,8.395e-14,chr6:3…	brain:0.061;stomach:0.059;bonemarrow:-0.124;pancreas:0.061;prostate:0.065;liver:0.077;kidney:0.096;placenta:0.054;endometrium:0.053;fat:0.082
PLOD3	chr7	chr7:100852238:100852134:100851005:100850859:100850185:100850060	ENSG00000106397 SE : Exon 5-Exon 6(+:100851005:100850859)	SE	-	procollagen-lysine,2-oxoglutarate 5-dioxygenase 3	protein-coding gene	7q22.1	ENSG00000106397	ENST00000454310,ENST00000223127	ENST00000454310	ENST00000223127	CELLULAR MACROMOLECULE METABOLIC PROCESS;PROTEIN MODIFICATION PROCESS;PROTEIN METABOLIC PROCESS;BIOPOLYMER MODIFICATION;CELLULAR PROTEIN METABOLIC PROCESS;BIOPOLYMER METABOLIC PROCESS	ENDOPLASMIC RETICULUM;CYTOPLASM;CYTOPLASMIC PART	OXIDOREDUCTASE ACTIVITY GO 0016705;OXIDOREDUCTASE ACTIVITY;OXIDOREDUCTASE ACTIVITY GO 0016706	hg19.100way.phastCons:(E)0.473/(I)0.038;phastCons46way.placentalMammals:(E)0.644/(I)0.108;phastCons46way.primates:(E)0.537/(I)0.121;phastCons46way.vertebrate:(E)0.619/(I)0.124	rs201862554,chr7:100850859,C>G;rs369002471,chr7:100852238,G>A		chr7:100850060,C>A/G/T;chr7:100850061,T>A/C/G;chr7:100850062,C>A/G/T;chr7:100850185,C>A/G/T;chr7:100850186,C>A/G/T;chr7:100850187,T>A/C/G;chr7:100850859,C>A/G/T;chr7:100850860,T>A/C/G;chr7:100850861,T>A/C/G;chr7:100851005,C>A/G/T;chr7:100851006,C>A/G/T;chr7:100851007,T>A/C/G;chr7:100852134,C>A/G/T;chr7:100852135,T>A/C/G;chr7:100852136,C>A/G/T;chr7:100852238,G>A/C/T;chr7:100852239,C>A/G/T;chr7:100…							Chain,25-738,chr7:100849565-100860483;Ubiquitination site,645-645,chr7:100850186-100850861	FXR2,3.526e-11,chr7:100850917-100850999,83;FXR2,2.851e-09,chr7:100852133-100852189,57;HNRNPA1,1.853e-17,chr7:100851133-100851230,98;IGF2BP1,9.280e-14,chr7:100850059-100850077,19;IGF2BP2,3.633e-08,chr7:100850059-100850075,17;IGF2BP3,7.979e-09,chr7:100850911-100850942,32;IGF2BP3,9.507e-14,chr7:100852135-100852170,36;IGF2BP3,6.166e-08,chr7:100852212-100852238,27;RBFOX2,1.258e-11,chr7:100850970-10085…	BUD13,2.292e-09,chr7:100850159-100850199,41;BUD13,2.356e-19,chr7:100850960-100851076,117;BUD13,8.370e-19,chr7:100850974-100851051,78;BUD13,7.695e-07,chr7:100851146-100851177,32;BUD13,2.468e-07,chr7:100852001-100852034,34;BUD13,1.650e-07,chr7:100852093-100852108,16;BUD13,1.501e-11,chr7:100852132-100852188,57;BUD13,3.298e-13,chr7:100852139-100852197,59;BUD13,1.251e-12,chr7:100852214-100852289,76;BU…	bonemarrow:0.053
TBXAS1	chr7	chr7:139487137:139487225:139529111:139529278:139572034:139572127	ENSG00000059377 SE: ENST00000425687, Exon 3-Exon 4(+:139529111:139529278)	SE	+	thromboxane A synthase 1	protein-coding gene	7q34	ENSG00000059377	ENST00000425687,ENST00000263552,ENST00000336425,ENST00000438104	ENST00000425687	ENST00000263552,ENST00000336425,ENST00000438104				hg19.100way.phastCons:(E)0.254/(I)0.097;phastCons46way.placentalMammals:(E)0.226/(I)0.095;phastCons46way.primates:(E)0.246/(I)0.118;phastCons46way.vertebrate:(E)0.241/(I)0.103			chr7:139487137,G>A/C/T;chr7:139487138,A>C/G/T;chr7:139487139,G>A/C/T;chr7:139487225,G>A/C/T;chr7:139487226,G>A/C/T;chr7:139487227,T>A/C/G;chr7:139529111,A>C/G/T;chr7:139529112,G>A/C/T;chr7:139529113,C>A/G/T;chr7:139529278,G>A/C/T;chr7:139529279,G>A/C/T;chr7:139529280,T>A/C/G;chr7:139572034,G>A/C/T;chr7:139572035,T>A/C/G;chr7:139572036,A>C/G/T;chr7:139572127,G>A/C/T;chr7:139572128,G>A/C/T;chr7:139…							Chain,1-533,chr7:139529190-139719896	HNRNPC,1.539e-17,chr7:139570806-139570854,49;IGF2BP1,2.200e-08,chr7:139552688-139552749,62;PCBP2,2.637e-07,chr7:139495560-139495625,66;QKI,4.106e-09,chr7:139562662-139562738,77;U2AF2,2.516e-09,chr7:139487995-139488060,66;U2AF2,1.938e-11,chr7:139489033-139489106,74;U2AF2,2.320e-07,chr7:139529087-139529148,62;U2AF2,3.002e-10,chr7:139570798-139570859,62	CSTF2T,2.238e-14,chr7:139565291-139565356,66;EIF4G2,2.238e-20,chr7:139552682-139552730,49;XRCC6,6.953e-12,chr7:139570813-139570852,40
GRINA	chr8	chr8:145066046:145066117:145066413:145066541	ENSG00000178719 RI: ENST00000527194, Exon 2-Exon 3	RI	+	glutamate ionotropic receptor NMDA type subunit associated protein 1	protein-coding gene	8q24.3	ENSG00000178719	ENST00000534791,ENST00000527194	ENST00000534791	ENST00000534791				hg19.100way.phastCons:(E)0.525;phastCons46way.placentalMammals:(E)0.634;phastCons46way.primates:(E)0.495;phastCons46way.vertebrate:(E)0.624	rs142210885,chr8:145066048,G>A;rs111579804,chr8:145066542,G>A		chr8:145066046,G>A/C/T;chr8:145066047,T>A/C/G;chr8:145066048,G>A/C/T;chr8:145066117,G>A/C/T;chr8:145066118,G>A/C/T;chr8:145066119,T>A/C/G;chr8:145066412,G>A/C/T;chr8:145066413,T>A/C/G;chr8:145066414,C>A/G/T;chr8:145066541,G>A/C/T;chr8:145066542,G>A/C/T;chr8:145066543,T>A/C/G						ENST00000313269,PF01027,Inhibitor of apoptosis-promoting Bax1,159-365,chr8:145065955-145066988;ENST00000395068,PF01027,Inhibitor of apoptosis-promoting Bax1,159-365,chr8:145065955-145066988;ENST00000529301,PF01027,Inhibitor of apoptosis-promoting Bax1,159-272,chr8:145065955-145066535	Chain,1-371,chr8:145065392-145067006	IGF2BP1,1.952e-16,chr8:145066121-145066136,16;IGF2BP1,1.857e-111,chr8:145066176-145066234,59;IGF2BP1,2.952e-24,chr8:145066475-145066524,50;IGF2BP1,1.509e-29,chr8:145066491-145066518,28;IGF2BP2,2.729e-56,chr8:145066203-145066242,40;IGF2BP2,6.447e-54,chr8:145066446-145066462,17;IGF2BP2,9.318e-84,chr8:145066476-145066540,65;IGF2BP3,1.000e-45,chr8:145066164-145066208,45;IGF2BP3,3.514e-28,chr8:1450662…	BUD13,2.687e-22,chr8:145066047-145066086,40;BUD13,7.593e-19,chr8:145066408-145066450,43;CSTF2T,1.636e-16,chr8:145066185-145066229,45;DNMT1,1.000e-45,chr8:145066209-145066226,18;DNMT1,1.000e-45,chr8:145066234-145066246,13;DNMT1,5.550e-16,chr8:145066520-145066541,22;EFTUD2,1.803e-19,chr8:145066055-145066118,64;GRWD1,1.457e-39,chr8:145066055-145066099,45;GRWD1,3.416e-22,chr8:145066104-145066132,29;G…
IMPA1	chr8	chr8:82591465:82591361:82588514:82588469:82586184:82586076	ENSG00000133731 SE : Exon 5(-)	SE	-	inositol monophosphatase 1	protein-coding gene	8q21.13	ENSG00000133731	ENST00000518188,ENST00000256108,ENST00000311489,ENST00000449740,ENST00000519964,ENST00000522997,ENST00000523942	ENST00000518188	ENST00000256108,ENST00000311489,ENST00000449740,ENST00000519964,ENST00000522997,ENST00000523942	PHOSPHOINOSITIDE METABOLIC PROCESS;PHOSPHOLIPID METABOLIC PROCESS;GLYCEROPHOSPHOLIPID METABOLIC PROCESS;CELLULAR LIPID METABOLIC PROCESS;PHOSPHOINOSITIDE BIOSYNTHETIC PROCESS;LIPID BIOSYNTHETIC PROCESS;LIPID METABOLIC PROCESS;MEMBRANE LIPID BIOSYNTHETIC PROCESS;BIOSYNTHETIC PROCESS;SIGNAL TRANSDUCTION;MEMBRANE LIPID METABOLIC PROCESS;GLYCEROPHOSPHOLIPID BIOSYNTHETIC PROCESS;PHOSPHOLIPID BIOSYNTHE…	CYTOPLASM	INOSITOL OR PHOSPHATIDYLINOSITOL PHOSPHATASE ACTIVITY;PHOSPHORIC ESTER HYDROLASE ACTIVITY;HYDROLASE ACTIVITY ACTING ON ESTER BONDS;PHOSPHORIC MONOESTER HYDROLASE ACTIVITY	hg19.100way.phastCons:(E)0.256/(I)0.057;phastCons46way.placentalMammals:(E)0.29/(I)0.054;phastCons46way.primates:(E)0.303/(I)0.08;phastCons46way.vertebrate:(E)0.245/(I)0.062		chr8:82588515,C>CT;chr8:82591361,C>T;chr8:82591466,C>A/G	chr8:82586076,C>A/G/T;chr8:82586077,T>A/C/G;chr8:82586078,T>A/C/G;chr8:82586184,T>A/C/G;chr8:82586185,C>A/G/T;chr8:82586186,T>A/C/G;chr8:82588469,C>A/G/T;chr8:82588470,T>A/C/G;chr8:82588471,T>A/C/G;chr8:82588514,T>A/C/G;chr8:82588515,C>A/G/T;chr8:82588516,T>A/C/G;chr8:82591361,C>A/G/T;chr8:82591362,T>A/C/G;chr8:82591363,A>C/G/T;chr8:82591465,A>C/G/T;chr8:82591466,C>A/G/T;chr8:82591467,T>A/C/G						ENST00000519816,PF00459,Inositol monophosphatase family,6-117,chr8:82587066-82593778;ENST00000518202,PF00459,Inositol monophosphatase family,6-174,chr8:82586106-82593778;ENST00000522997,PF00459,Inositol monophosphatase family,65-211,chr8:82586079-82593778;ENST00000521360,PF00459,Inositol monophosphatase family,65-151,chr8:82583184-82592887;ENST00000519964,PF00459,Inositol monophosphatase family,8…	Chain,1-277,chr8:82571589-82593795	HNRNPA1,7.203e-07,chr8:82586505-82586565,61;HNRNPA1,5.042e-10,chr8:82587090-82587128,39;HNRNPC,1.244e-12,chr8:82589019-82589053,35;HNRNPC,1.036e-21,chr8:82589181-82589232,52;HNRNPC,1.811e-13,chr8:82589249-82589286,38;HNRNPC,2.208e-07,chr8:82589715-82589744,30;HNRNPC,7.489e-11,chr8:82590891-82590930,40;HNRNPH1,2.660e-05,chr8:82589651-82589663,13;KHSRP,4.324e-13,chr8:82588630-82588654,25;KHSRP,6.09…	BUD13,4.642e-09,chr8:82586146-82586193,48;BUD13,1.282e-10,chr8:82588410-82588457,48;BUD13,6.418e-16,chr8:82588469-82588510,42;CBX3phospho,6.140e-08,chr8:82591387-82591402,16;DDX6,5.570e-08,chr8:82586126-82586181,56;DNMT1,2.320e-07,chr8:82586171-82586184,14;EFTUD2,2.386e-07,chr8:82588415-82588514,100;EIF3D,2.685e-07,chr8:82586134-82586170,37;FASTKD2,9.468e-07,chr8:82586134-82586175,42;GRWD1,6.618e…	stomach:0.075;liver:0.298;kidney:0.127;fat:0.054	ENST00000256108	IMPA1/CALB1
TBC1D2	chr9	chr9:100963946:100963761:100962656:100962623:100962535	ENSG00000095383 A3SS : Exon 6(-:100962623:100962535)	A3SS	-	TBC1 domain family member 2	protein-coding gene	9q22.33	ENSG00000095383	ENST00000342112,ENST00000375063,ENST00000375064,ENST00000375066	ENST00000342112,ENST00000375063,ENST00000375064	ENST00000375066				hg19.100way.phastCons:(E)0.737/(I)0.042;phastCons46way.placentalMammals:(E)0.912/(I)0.037;phastCons46way.primates:(E)0.857/(I)0.112;phastCons46way.vertebrate:(E)0.894/(I)0.04	rs200562136,chr9:100962535,C>T;rs201387462,chr9:100962536,G>A	chr9:100962535,C>T	chr9:100962535,C>A/G/T;chr9:100962536,G>A/C/T;chr9:100962537,G>A/C/T;chr9:100962623,A>C/G/T;chr9:100962624,C>A/G/T;chr9:100962625,T>A/C/G;chr9:100962656,C>A/G/T;chr9:100962657,C>A/G/T;chr9:100962658,T>A/C/G;chr9:100963761,C>A/G/T;chr9:100963762,T>A/C/G;chr9:100963763,T>A/C/G;chr9:100963946,C>A/G/T;chr9:100963947,C>A/G/T;chr9:100963948,T>A/C/G						ENST00000375063,PF00566,Rab-GTPase-TBC domain,169-377,chr9:100962605-100971213;ENST00000375064,PF00566,Rab-GTPase-TBC domain,629-837,chr9:100962605-100971213;ENST00000342112,PF00566,Rab-GTPase-TBC domain,411-619,chr9:100962605-100971213
FNBP1	chr9	chr9:132687436:132687239:132686275:132686123:132671278:132671169	ENSG00000187239 SE: ENST00000478129, Exon 2-Exon 3(+:132686275:132686123)	SE	-	formin binding protein 1	protein-coding gene	9q34.11	ENSG00000187239	ENST00000478129,ENST00000449089	ENST00000478129	ENST00000449089			IDENTICAL PROTEIN BINDING	hg19.100way.phastCons:(E)0.574/(I)0.097;phastCons46way.placentalMammals:(E)0.579/(I)0.084;phastCons46way.primates:(E)0.645/(I)0.133;phastCons46way.vertebrate:(E)0.598/(I)0.116		chr9:132686123,C>T;chr9:132687435,TCC>TTT	chr9:132671169,C>A/G/T;chr9:132671170,T>A/C/G;chr9:132671171,T>A/C/G;chr9:132671278,C>A/G/T;chr9:132671279,C>A/G/T;chr9:132671280,T>A/C/G;chr9:132686123,C>A/G/T;chr9:132686124,C>A/G/T;chr9:132686125,C>A/G/T;chr9:132686275,G>A/C/T;chr9:132686276,C>A/G/T;chr9:132686277,T>A/C/G;chr9:132687239,C>A/G/T;chr9:132687240,T>A/C/G;chr9:132687241,T>A/C/G;chr9:132687436,C>A/G/T;chr9:132687437,C>A/G/T;chr9:132…		RepeatMasker,Low_complexity,chr9:132686241-132686286					Acetylation site,378-378,chr9:132686159-132686161;Chain,1-617,chr9:132652821-132805254;Modified residue,349-349,chr9:132686246-132686248;Modified residue,359-359,chr9:132686216-132686218;Phosphorylation site,349-349,chr9:132686246-132686248;Phosphorylation site,359-359,chr9:132686216-132686218;Phosphorylation site,386-386,chr9:132686135-132686137	HNRNPH1,2.530e-05,chr9:132676044-132676056,13;HNRNPH1,4.830e-05,chr9:132682948-132682962,15;HNRNPK,1.319e-13,chr9:132686192-132686291,100;IGF2BP1,3.542e-08,chr9:132686194-132686272,79;IGF2BP2,1.577e-10,chr9:132686204-132686282,79;IGF2BP3,2.567e-12,chr9:132686217-132686257,41;KHSRP,4.013e-25,chr9:132677585-132677603,19;KHSRP,2.805e-40,chr9:132678107-132678150,44;KHSRP,2.805e-40,chr9:132678162-1326…	ADAR,8.990e-05,chr9:132679648-132679659,12;CHD1,1.650e-04,chr9:132682885-132682904,20;CHD1,2.700e-04,chr9:132682941-132682954,14;CHD1,1.920e-05,chr9:132682963-132682978,16;CHD1,3.820e-04,chr9:132683823-132683835,13;CHD1,1.080e-05,chr9:132684025-132684036,12;CHD1,9.200e-05,chr9:132684110-132684128,19;CHD1,5.080e-04,chr9:132685873-132685884,12;CHD4,1.980e-04,chr9:132676063-132676078,16;CHD4,4.490e-…	brain:-0.726;thyroid:-0.701;stomach:-0.119;bonemarrow:0.094;pancreas:-0.517;skin:-0.76;ovary:-0.722;prostate:-0.544;lung:-0.412;colon:-0.287;gallbladder:-0.327;urinarybladder:-0.315;liver:-0.16;appendix:-0.055;testis:-0.497;kidney:-0.573;placenta:-0.673;esophagus:-0.501;adrenal:-0.547;heart:-0.691;fat:-0.745;duodenum:-0.169
SETX	chr9	chr9:135150807:135150643:135147195:135147097:135145089:135145002	ENSG00000107290 SE: ENST00000393220, Exon 23-Exon 24(+:135147195:135147097)	SE	-	senataxin	protein-coding gene	9q34.13	ENSG00000107290	ENST00000393220,ENST00000224140,ENST00000372169,ENST00000436441,ENST00000477049	ENST00000393220	ENST00000224140,ENST00000372169,ENST00000436441,ENST00000477049	RESPONSE TO STRESS;RNA PROCESSING;DOUBLE STRAND BREAK REPAIR;RESPONSE TO DNA DAMAGE STIMULUS;RESPONSE TO ENDOGENOUS STIMULUS;NUCLEOBASENUCLEOSIDENUCLEOTIDE AND NUCLEIC ACID METABOLIC PROCESS;BIOPOLYMER METABOLIC PROCESS;DNA REPAIR;RNA METABOLIC PROCESS;DNA METABOLIC PROCESS	INTRACELLULAR ORGANELLE PART;MEMBRANE ENCLOSED LUMEN;NUCLEUS;NUCLEAR LUMEN;ORGANELLE LUMEN;CYTOPLASM;NUCLEAR PART;ORGANELLE PART;NUCLEOPLASM	DNA HELICASE ACTIVITY;HELICASE ACTIVITY	hg19.100way.phastCons:(E)0.441/(I)0.093;phastCons46way.placentalMammals:(E)0.47/(I)0.066;phastCons46way.primates:(E)0.401/(I)0.13;phastCons46way.vertebrate:(E)0.491/(I)0.14	rs1141319,chr9:135145003,A>T;rs79233884,chr9:135147195,T>C	chr9:135145089,T>C;chr9:135147098,C>A;chr9:135150809,T>A	chr9:135145002,C>A/G/T;chr9:135145003,A>C/G/T;chr9:135145004,T>A/C/G;chr9:135145089,T>A/C/G;chr9:135145090,C>A/G/T;chr9:135145091,T>A/C/G;chr9:135147097,C>A/G/T;chr9:135147098,C>A/G/T;chr9:135147099,A>C/G/T;chr9:135147195,T>A/C/G;chr9:135147196,C>A/G/T;chr9:135147197,T>A/C/G;chr9:135150643,C>A/G/T;chr9:135150644,C>A/G/T;chr9:135150645,T>A/C/G;chr9:135150807,G>A/C/T;chr9:135150808,C>A/G/T;chr9:135…						ENST00000372169,PF13087,AAA domain,2225-2424,chr9:135145019-135153624;ENST00000436441,PF13087,AAA domain,467-666,chr9:135145019-135153624;ENST00000224140,PF13087,AAA domain,2225-2424,chr9:135145019-135153624	Chain,1-2677,chr9:135139629-135224815	FXR1,1.756e-11,chr9:135147147-135147188,42;FXR1,1.296e-08,chr9:135150739-135150757,19;KHDRBS1,3.615e-14,chr9:135149005-135149062,58;KHDRBS1,2.341e-09,chr9:135149281-135149329,49;KHDRBS1,4.875e-10,chr9:135149753-135149796,44;KHSRP,1.169e-27,chr9:135144934-135145017,84;RBM15,2.282e-09,chr9:135150642-135150689,48;U2AF2,4.379e-08,chr9:135147149-135147203,55;U2AF2,2.283e-07,chr9:135147155-135147201,47…	BUD13,1.079e-16,chr9:135144962-135145018,57;BUD13,3.132e-13,chr9:135144971-135145022,52;BUD13,8.092e-15,chr9:135147157-135147195,39;BUD13,2.002e-08,chr9:135147160-135147200,41;BUD13,5.001e-14,chr9:135150663-135150707,45;CBX3phospho,7.300e-04,chr9:135150645-135150660,16;CHD1,1.200e-05,chr9:135147608-135147620,13;CTCF,4.700e-07,chr9:135147652-135147663,12;CTCF,9.600e-06,chr9:135147706-135147718,13;…
CBWD5	chr9	chr9:70483279:70483188:70475078:70475019:70473474:70473437	ENSG00000147996 SE: chr9:70483279:70483188:70475078:70475019:70473474:70473437	SE	-	COBW domain containing 5	protein-coding gene	9q21.11	ENSG00000147996	ENST00000429800,ENST00000480229,ENST00000377389,ENST00000377392,ENST00000377395,ENST00000382404,ENST00000382405,ENST00000430059,ENST00000465474,ENST00000469921,ENST00000476161,ENST00000486221,ENST00000497250	ENST00000429800,ENST00000480229	ENST00000377389,ENST00000377392,ENST00000377395,ENST00000382404,ENST00000382405,ENST00000430059,ENST00000465474,ENST00000469921,ENST00000476161,ENST00000486221,ENST00000497250				hg19.100way.phastCons:(E)0.167/(I)0.196;phastCons46way.placentalMammals:(E)0.209/(I)0.209;phastCons46way.primates:(E)0.275/(I)0.265;phastCons46way.vertebrate:(E)0.154/(I)0.241			chr9:70473437,T>A/C/G;chr9:70473438,T>A/C/G;chr9:70473439,T>A/C/G;chr9:70473474,C>A/G/T;chr9:70473475,C>A/G/T;chr9:70473476,T>A/C/G;chr9:70475019,C>A/G/T;chr9:70475020,A>C/G/T;chr9:70475021,T>A/C/G;chr9:70475078,C>A/G/T;chr9:70475079,C>A/G/T;chr9:70475080,T>A/C/G;chr9:70483188,C>A/G/T;chr9:70483189,A>C/G/T;chr9:70483190,G>A/C/T;chr9:70483279,C>A/G/T;chr9:70483280,C>A/G/T;chr9:70483281,T>A/C/G		SelfChain,chr9:70474968-70475292				ENST00000480229,PF02492,CobW/HypB/UreG, nucleotide-binding domain,43-152,chr9:70473451-70489940;ENST00000486221,PF02492,CobW/HypB/UreG, nucleotide-binding domain,43-172,chr9:70473451-70489940;ENST00000497250,PF02492,CobW/HypB/UreG, nucleotide-binding domain,43-172,chr9:70473451-70489940;ENST00000476161,PF02492,CobW/HypB/UreG, nucleotide-binding domain,43-172,chr9:70473451-70489940;ENST00000377395…	Chain,1-395,chr9:70432432-70490068	HNRNPH1,4.900e-06,chr9:70475021-70475034,14;HNRNPH1,1.860e-05,chr9:70475044-70475058,15;HNRNPU,9.580e-06,chr9:70483260-70483272,13;IGF2BP1,1.260e-05,chr9:70473438-70473449,12;IGF2BP1,2.090e-05,chr9:70475021-70475034,14;IGF2BP1,7.520e-05,chr9:70483189-70483205,17;IGF2BP1,2.990e-07,chr9:70483253-70483278,26;IGF2BP1,1.340e-06,chr9:70483263-70483278,16;PABPC1,1.250e-04,chr9:70483257-70483278,22;SRSF1…	CBX3,2.200e-06,chr9:70473462-70473474,13;CBX3,7.760e-09,chr9:70475024-70475035,12;CBX3,3.340e-10,chr9:70483253-70483278,26;CBX3phospho,5.330e-04,chr9:70475057-70475070,14;CBX3phospho,2.410e-06,chr9:70483188-70483220,33;CHD1,1.630e-04,chr9:70473441-70473456,16;CHD1,1.320e-08,chr9:70473453-70473474,22;CHD1,2.710e-07,chr9:70475024-70475040,17;CHD1,2.020e-04,chr9:70483214-70483230,17;CHD4,1.600e-04,c…	placenta:0.05	ENST00000382405	UBC/UBE2E1
